# Supplementary material for: Development and Validation of a Self-Administered Semiquantitative Food Frequency Questionnaire Focused on Gut Microbiota: The Stance4Health-FFQ
Source: Nutrients. 2024 Nov 26;16(23):4064. doi: 10.3390/nu16234064 (PMC11643877; doi:10.3390/nu16234064)
Supplement: Supplementary file 1 [file nutrients-16-04064-s001.zip]

Archive with 2 entries (2 files):
- Excel sheet S1.xlsx
- __MACOSX/._Excel sheet S1.xlsx
