# Supplementary material for: Development and Validation of a Self-Administered Semiquantitative Food Frequency Questionnaire Focused on Gut Microbiota: The Stance4Health-FFQ
Source: Nutrients. 2024 Nov 26;16(23):4064. doi: 10.3390/nu16234064 (PMC11643877; doi:10.3390/nu16234064)
Supplement: Supplementary file 1 [file nutrients-16-04064-s001.zip › Excel sheet S1.xlsx]

## Sheet: EN
	We would like to try to characterize your eating habits. This survey will help us to know more about the diet you have been following regularly DURING THE LAST MONTH. Your answers will be very useful, so we ask for your most attention and cooperation. Please indicate (by putting an x in the appropriate box) how often you have consumed the different foods. Please give an answer to all the foods in…		For example, in the case of eggs, consider when you take it on its own (e.g. fried or boiled) and when you take it added to or mixed with other dishes. If you have been eating a 2 egg omelette every 2 days for the last month and a half, you should mark "1 per day" or 5-6 per week. You should not take into account the egg that accompanies bakery products or sweets. Please try to be as accurate as …
			Frequency
CODE	FOOD GROUPS	FOOD	Never or hardly ever	1-3 per month	1 per week	2-4 per week	5-6 per week	1 per day	2-3 per day	4-6 per day	+6 per day
A1	VEGETABLES	Chard, spinach (150g)
A2	VEGETABLES	Lettuce, endive, escarole (100 g)
A3	VEGETABLES	Raw tomato (1 unit 150 g)
A4	VEGETABLES	Carrot (100 g)
A5	VEGETABLES	Eggplant (200g)
A6	VEGETABLES	Cabbage, kale (200g)
A7	VEGETABLES	Cauliflowers, broccoli (200g)
A8	VEGETABLES	Courgette, cucumber (200g)
A9	VEGETABLES	Pumpkin (100 g)
A10	VEGETABLES	Asparagus (150g)
A11	VEGETABLES	Green beans (200g)
A12	VEGETABLES	Turnip, swede (120-150g)
A13	VEGETABLES	Capsicums (150 g)
A14	VEGETABLES	Beetroot (50g)
A15	VEGETABLES	Mushroom, chanterelles (200g)
A16	VEGETABLES	Onion (half unit, 50 g)
A17	VEGETABLES	Garlic (1 clove,5g)
A18	VEGETABLES	Other vegetables (artichoke, leek, cardoon, celery...) (150g)
A19	VEGETABLES	Vegetable juice or similar such as gazpacho, salmorejo, etc. (1 cup, 200 cc)
A20	VEGETABLES	Sauerkraut and fermented or pickled vegetables (100g)
B21	TUBER	Baked or boiled potatoes (200g)
B22	TUBER	Home fries (1 portion, 150 g)
B23	TUBER	Commercial fries (50g)
B24	TUBER	Cassava, sweet potato, etc. (200g)
C25	FRUIT	Apple, pear (1 piece, 200g)
C26	FRUIT	Banana (1 piece, 160g)
C27	FRUIT	Orange (1 piece, 200g)
C28	FRUIT	Tangerines (2 pieces, 120g), grapefruit (1 piece, 200g), lemon (2 pieces, 200g)
C29	FRUIT	Strawberries (6 pieces, 100g)
C30	FRUIT	Kiwi (1 piece, 100g)
C31	FRUIT	Cherries, picks, plums or prunes (8-10 pieces, 80g)
C32	FRUIT	Peach and nectarine (200g) , apricot (150g)
C33	FRUIT	Pomegranate (1 medium unit, 250g)
C34	FRUIT	Figs (120g) , persimmons (200g)
C35	FRUIT	Grapes (1 medium bunch, 200g)
C36	FRUIT	Watermelon (1 slice, 200-250g)
C37	FRUIT	Melon, Cantaloupe (1 slice, 200-250g)
C38	FRUIT	Pineapple (1 slice, 150g)
C39	FRUIT	Tropical fruits such as mango, papaya, etc. (1/2 piece, 150g)
C40	FRUIT	Blackberries, blueberries, raspberries (50g)
C41	FRUIT	Dates, dried figs, dried prunes (1 handful, 30g)
C42	FRUIT	Avocado, coconut (1 medium unit, 200g)
C43	FRUIT	Olives (15 small units, 50g)
C44	FRUIT	Fruit in syrup or juice (2 pieces, 100g)
D45	NUTS AND SPICES	Almonds (30g peeled)
D46	NUTS AND SPICES	Cashew nuts, hazelnuts, pine nuts, chestnuts (30g peeled)
D47	NUTS AND SPICES	Peanuts (30g shelled)
D48	NUTS AND SPICES	Walnuts (30g peeled)
D49	NUTS AND SPICES	Seeds, pistachios (30g peeled)
D50	NUTS AND SPICES	Cinnamon, peppermint, mint, vanilla, etc. (a pinch 3g dry)
D51	NUTS AND SPICES	Parsley, thyme, rosemary, bay leaf, oregano, basil, etc. (a pinch 3g dry)
D52	NUTS AND SPICES	Paprika, curry, cumin (a pinch of 3g dry)
D53	NUTS AND SPICES	Saffron, cloves (a pinch of 3g dry)
D54	NUTS AND SPICES	Ginger (a pinch 3g dry)
D55	NUTS AND SPICES	Pepper (a pinch 3g dry)
D56	NUTS AND SPICES	Tumeric (a pinch 3g dry)
E57	LEGUMES	Beans (red, white or black) (1 plate, 150g cooked)
E58	LEGUMES	Chickpeas (1 plate, 150g cooked)
E59	LEGUMES	Peas, broad beans (1 plate, 150g cooked)
E60	LEGUMES	Lentils (1 plate, 150g cooked)
E61	LEGUMES	Soya beans (1 plate, 150g cooked)
E62	LEGUMES	Tofu or similar soybean products (1 portion, 100g)
F63	CEREALS	White bread, sliced bread (3 slices, 60g)
F64	CEREALS	Wholemeal bread, sliced wholemeal bread (3 slices, 60g)
F65	CEREALS	Brown bread, rye bread, seed bread (3 slices, 60g)
F66	CEREALS	Pita bread, taco, other(60g)
F67	CEREALS	Crackers (1 piece 20g), bread sticks (6-8 pieces, 15g)
F68	CEREALS	Corn breads such arepas (60g)
F69	CEREALS	Cuscus (80g raw)
F70	CEREALS	White pasta: noodles, macaroni, spaghetti, other (60g raw)
F71	CEREALS	Wholemeal pasta (60g raw)
F72	CEREALS	White rice (60g raw)
F73	CEREALS	Brown rice (60g uncooked)
F74	CEREALS	Boiled corn (1 small can, 82g)
F75	CEREALS	Breakfast cereals (30g)
F76	CEREALS	Wholegrain cereals: muesli, rolled oats, all-bran (30g)
F77	CEREALS	Pizza or similar (1 portion, 200g)
F78	CEREALS	Puff pastry dough, phyllo dough (1 portion, 200g)
G79	MILK PRODUCTS AND SUBSTITUTES	Whole milk (1 cup, 200 cc)
G80	MILK PRODUCTS AND SUBSTITUTES	Semi-skimmed milk (1 cup, 200 cc)
G81	MILK PRODUCTS AND SUBSTITUTES	Skimmed milk (1 cup, 200 cc)
G82	MILK PRODUCTS AND SUBSTITUTES	Soy beverage (1 cup, 200 cc)
G83	MILK PRODUCTS AND SUBSTITUTES	Vegetable drinks, almond, rice, etc (1 cup, 200 cc)
G84	MILK PRODUCTS AND SUBSTITUTES	Milk shakes (1 cup, 200 cc)
G85	MILK PRODUCTS AND SUBSTITUTES	Whole or Greek yoghurt (1 unit, 125g)
G86	MILK PRODUCTS AND SUBSTITUTES	Skimmed yoghurt (1 piece, 125g)
G87	MILK PRODUCTS AND SUBSTITUTES	Other types of yoghurt (1 piece, 125g)
G88	MILK PRODUCTS AND SUBSTITUTES	Kefir, yakult, fermented dairy products (75g)
G89	MILK PRODUCTS AND SUBSTITUTES	Cottage cheese or curd (1/2 cup, 100g)
G90	MILK PRODUCTS AND SUBSTITUTES	Cheese in portions or creamy cheese (1 portion, 25g)
G91	MILK PRODUCTS AND SUBSTITUTES	Cured, semi-cured cheeses (Manchego, Emmental...) (50g)
G92	MILK PRODUCTS AND SUBSTITUTES	White or fresh cheese (Burgos, goat...) (50g)
G93	MILK PRODUCTS AND SUBSTITUTES	Cream (1/2 cup, 100cc)
G94	MILK PRODUCTS AND SUBSTITUTES	Condensed milk (1 teaspoon, 10g)
G95	MILK PRODUCTS AND SUBSTITUTES	Powdered milk (15g)
G96	MILK PRODUCTS AND SUBSTITUTES	Custard, flan, pudding (1 unit, 130 cc)
G97	MILK PRODUCTS AND SUBSTITUTES	Ice cream (1 cone, cup or scoop, 100g)
G98	MILK PRODUCTS AND SUBSTITUTES	Protein shakes (1 cup, 200cc)
H99	OILS AND FATS	Olive oil (1 tablespoon, 10g)
H100	OILS AND FATS	Extra virgin olive oil (1 tablespoon, 10g)
H101	OILS AND FATS	Sunflower oil (1 tablespoon, 10g)
H102	OILS AND FATS	Corn oil (1 tablespoon, 10g)
H103	OILS AND FATS	Soybean oil (1 tablespoon, 10g)
H104	OILS AND FATS	Other Vegetables oils (1 tablespoon, 10g)
H105	OILS AND FATS	Margarine (1 single serving, 10g)
H106	OILS AND FATS	Butter (1 single serving, 10g)
H107	OILS AND FATS	Lard (10g)
H108	OILS AND FATS	Fish oil (10g)
I109	EGGS, MEATS AND DERIVATIVES	Hen eggs (1 unit, 60g)
I110	EGGS, MEATS AND DERIVATIVES	Quail eggs (5-6 units, 60g)
I111	EGGS, MEATS AND DERIVATIVES	Chicken (1 portion or piece, 150g)
I112	EGGS, MEATS AND DERIVATIVES	Turkey (1 portion or piece, 150g)
I113	EGGS, MEATS AND DERIVATIVES	Pork (1 portion, 120g)
I114	EGGS, MEATS AND DERIVATIVES	Lamb (1 portion, 100g)
I115	EGGS, MEATS AND DERIVATIVES	Beef or veal (1 portion,180g)
I116	EGGS, MEATS AND DERIVATIVES	Game meat: rabbit, wild boar, deer (1 portion, 150g)
I117	EGGS, MEATS AND DERIVATIVES	Game poultry meat: quail, partridge, duck (1 portion, 150g)
I118	EGGS, MEATS AND DERIVATIVES	Liver (beef, pork, chicken) (1 portion, 100g)
I119	EGGS, MEATS AND DERIVATIVES	Other offal (brains, kidneys, sweetbreads) (1 portion, 100g)
I120	EGGS, MEATS AND DERIVATIVES	Amphibian or reptile meat (1 portion, 80g)
I121	EGGS, MEATS AND DERIVATIVES	Hamburger (1 piece, 100g), meatballs (3 pieces, 100g)
I122	EGGS, MEATS AND DERIVATIVES	Cured ham (1 slice, 30g)
I123	EGGS, MEATS AND DERIVATIVES	Ham (1 slice, 30g)
I124	EGGS, MEATS AND DERIVATIVES	Bacon (50g)
I125	EGGS, MEATS AND DERIVATIVES	Sausages (50g)
I126	EGGS, MEATS AND DERIVATIVES	Processed meats (chorizo, black pudding, mortadella) (30g)
I127	EGGS, MEATS AND DERIVATIVES	Pâtés, foie gras (25g)
I128	EGGS, MEATS AND DERIVATIVES	Snails, crickets, other insects (20g)
J129	FISH, SEAFOOD AND CRUSTACEANS	White fish: hake, sole, sea bream, red mullet (1 plate or portion, 120-180g)
J130	FISH, SEAFOOD AND CRUSTACEANS	Salmon (1 plate or portion, 150-180g)
J131	FISH, SEAFOOD AND CRUSTACEANS	Fresh tuna or bonito (1 plate or portion, 150-180g)
J132	FISH, SEAFOOD AND CRUSTACEANS	Other large oily fish: swordfish, grouper, emperor, mako shark (1 plate or portion, 120-180g)
J133	FISH, SEAFOOD AND CRUSTACEANS	Small oily fish: sardine, mackerel, anchovies (1 plate or serving, 120-180g)
J134	FISH, SEAFOOD AND CRUSTACEANS	Salted fish: cod, sea bass, frigate tuna (1 portion, 120-180g)
J135	FISH, SEAFOOD AND CRUSTACEANS	Canned fish (1 small tin or 1/2 normal tin, 50g)
J136	FISH, SEAFOOD AND CRUSTACEANS	Smoked fish: anchovies, salmon (1/2 portion, 50g)
J137	FISH, SEAFOOD AND CRUSTACEANS	Crustaceans: shrimps, prawns, crayfish, crayfish etc. (4-5 pieces, 200 g)
J138	FISH, SEAFOOD AND CRUSTACEANS	Squid, octopus, cuttlefish (1 portion, 200g)
J139	FISH, SEAFOOD AND CRUSTACEANS	Shellfish: oysters, clams, mussels and similar (6 pieces, 70g)
J140	FISH, SEAFOOD AND CRUSTACEANS	Processed fish: surimi, croquettes, crab sticks, gulas, etc. (1 plate or portion, 100-120g)
J141	FISH, SEAFOOD AND CRUSTACEANS	Caviar, fish roe (30g)
J142	FISH, SEAFOOD AND CRUSTACEANS	Sushi (makis and nigiris) (50g)
K143	PASTRY	Wheat biscuits (4-6 units, 50g)
K144	PASTRY	Wholemeal biscuits (4-6 units, 50g)
K145	PASTRY	Chocolate biscuits (4 units, 50g)
K146	PASTRY	Homemade cakes, pastries and biscuits (1 piece, 50g)
K147	PASTRY	Croissant, tea biscuits or other commercial industrial pastries (1 piece or portion, 50g)
K148	PASTRY	Donuts (1 piece, 50g)
K149	PASTRY	Muffins (1-2 pieces, 40g)
K150	PASTRY	Chocolate products and similar (1 piece, 50g)
K151	PASTRY	Churros and similar (1 portion, 100g)
K152	PASTRY	Christmas sweets such marzipan (50g)
K153	PASTRY	Chocolates with milk (30g)
K154	PASTRY	Dark chocolate (30g)
K155	PASTRY	Cocoa powder - sweetened soluble cocoa (1 spoon, 5g)
K156	PASTRY	Chocolate cream, Nutella (15g)
L157	BEVERAGES WITHOUT ALCOHOL	Water (1 glass, 250 cc)
L158	BEVERAGES WITHOUT ALCOHOL	Soda water (1 glass, 250 cc)
L159	BEVERAGES WITHOUT ALCOHOL	Fresh orange juice (1 small glass, 125 cc)
L160	BEVERAGES WITHOUT ALCOHOL	Natural juices of other fruits (1 glass, 200 cc)
L161	BEVERAGES WITHOUT ALCOHOL	Bottled fruit juice (1 glass, 200 cc)
L162	BEVERAGES WITHOUT ALCOHOL	Lemonades, tonic, etc. (1 bottle, 200 cc)
L163	BEVERAGES WITHOUT ALCOHOL	Grape juice (100 cc)
L164	BEVERAGES WITHOUT ALCOHOL	Cola soft drinks, orange, lemon (e.g. coca-cola, fanta) (1 unit, 250 cc)
L165	BEVERAGES WITHOUT ALCOHOL	Cola soft drinks without sugar, orange, lemon (e.g. coca-cola or pepsi light) (1 unit, 250 cc)
L166	BEVERAGES WITHOUT ALCOHOL	Energy drinks such as Monster, RedBull (1 unit, 330 cc)
L167	BEVERAGES WITHOUT ALCOHOL	Coffee (1 cup, 50 cc)
L168	BEVERAGES WITHOUT ALCOHOL	Decaffeinated coffee (1 cup, 50 cc)
L169	BEVERAGES WITHOUT ALCOHOL	Tea infusions (1 cup, 50 cc)
L170	BEVERAGES WITHOUT ALCOHOL	Other infusions (1 cup, 50 cc)
M171	ALCOHOLIC BEVERAGES	Red wine (1 glass, 125 cc)
M172	ALCOHOLIC BEVERAGES	White wine (1 glass, 125 cc)
M173	ALCOHOLIC BEVERAGES	Rosé wine (1 glass, 125 cc)
M174	ALCOHOLIC BEVERAGES	Cava or champagne (1 glass, 100 cc)
M175	ALCOHOLIC BEVERAGES	Dry wines, Jerez, vermouth (1 glass, 50 cc)
M176	ALCOHOLIC BEVERAGES	Cider or apple wine (1 glass, 125 cc)
M177	ALCOHOLIC BEVERAGES	Beer (1 can or 1/5 bottle, 200 cc)
M178	ALCOHOLIC BEVERAGES	Black or toasted beer (1 can or bottle 1/5, 200 cc)
M179	ALCOHOLIC BEVERAGES	Non-alcoholic beer (1 can or bottle 1/5, 200 cc)
M180	ALCOHOLIC BEVERAGES	Liqueurs (20-25º): fruit liqueurs (apple) (1 glass, 50 cc)
M181	ALCOHOLIC BEVERAGES	Spirits: Brandy, gin, rum, whisky, vodka, spirits 40º (1 glass, 50 cc)
M182	ALCOHOLIC BEVERAGES	Cream liqueurs (20-25º) (1 glass, 50 cc)
N183	MISCELLANEOUS	Croquettes, fritters, dumplings, pies (120g)
N184	MISCELLANEOUS	Commercial soups and creams (1 bowl, 200cc)
N185	MISCELLANEOUS	Fried tomato sauce (1/2 cup, 100cc)
N186	MISCELLANEOUS	Mustard (1 dessert spoon, 10g)
N187	MISCELLANEOUS	Mayonnaise (1 tablespoon, 20g)
N188	MISCELLANEOUS	Ketchup (1 teaspoon,10g)
N189	MISCELLANEOUS	Other sauces such as yoghurt sauce, barbecue sauce (10g)
N190	MISCELLANEOUS	Soy sauce (5ml)
N191	MISCELLANEOUS	Vinegar and balsamic vinegar (1 teaspoon,10g)
N192	MISCELLANEOUS	Spicy, hot chilli , Tabasco (a pinch,3g)
N193	MISCELLANEOUS	Salt (a pinch,3g)
N194	MISCELLANEOUS	Seaweed (15g)
N195	MISCELLANEOUS	Jams (1 teaspoon,10g)
N196	MISCELLANEOUS	Honey (1 teaspoon,10g)
N197	MISCELLANEOUS	Sugar and syrups (1 teaspoon, 5g)
N198	MISCELLANEOUS	Candies, sweets (30g)
N199	MISCELLANEOUS	Chewing gum (1-2 pieces, 8g)
N200	MISCELLANEOUS	Snacks: popcorn, Doritos, etc. (1 bag, 50g)
		Questionnaires on dietary habits
		What type of water do you drink?
		o Bottled
		o Tap
		o Other
		Do you regularly consume BIO/ Organic products?
		□ No
		□ Fruits
		□ Vegetables
		□ Oils
		□ Pulses
		□ Meat
		□ Eggs
		□ Milk and dairy products
		□ Rice and pasta
		□ Cereals
		□ Nuts
		□ Fish and shellfi sh
		□ Other
		Indicate which cooking method you most frequently eat the following foods	Grilled	Broiled	Roasted	Boiled	Baked	Fried	Stewed	Steam
		How do you most frequently eat meat?
		How do you most frequently eat fish?
		How do you most frequently eat vegetables?
		How do you most frequently eat potatoes?
		How often do you eat toast?
		o Daily 5-6 times per week
		o 2 -4 times per week
		o 1 time per week
		o Less than 1 time per week
		o I do not consume
		What kind of fat or oil do you usually use for cooking?
		o Butter
		o Olive oil
		o Sunfl ower oil
		o Other vegetable oil
		o Lard
		o Other
		How do you usually buy most of your products?
		o Fresh
		o Refrigerated
		o Frozen
		o Ultra frozen
		Where do you usually buy your food products?
		o Large supermarkets
		o Local stores
		o Market
		o Depending on the product
		o Online
		How do you usually buy your food products?
		o Buy yourself personally
		o Buy someone else
		How often did you add salt to food while cooking?
		o Always
		o Usually
		o Sometimes
		o Rarely
		o Neve
		How often did you add salt to any food at the table?
		o Always
		o Usually
		o Sometimes
		o Rarely
		o Never
		Did you regularly use a salt substitute?
		o Yes
		o No
		Do you usually add sugar or sweeteners to food?
		o Yes
		o No
		What types of sweeteners do you use most frequently?
		o Sugar
		o Saccharin
		o Honey
		o Syrup
		o Stevia
		o Other

## Sheet: SP
	Nos gustaría intentar conocer cómo son sus hábitos alimenticios. Esta encuesta nos ayudará a conocer mejor la dieta que ha seguido DURANTE EL ÚLTIMO MES. Sus respuestas serán muy útiles, por lo que le pedimos su máxima atención y colaboración. Por favor, indique (poniendo una x en la casilla correspondiente) la frecuencia con la que ha consumido los diferentes alimentos. Por favor, responda a tod…		Por ejemplo, en el caso de los huevos, considere cuando los toma solos (por ejemplo, fritos o hervidos) y cuando los toma añadidos o mezclados con otros platos. Si lleva un mes y medio comiendo una tortilla de 2 huevos cada 2 días, debe marcar "1 al día" o 5-6 a la semana. No debe tener en cuenta el huevo que acompaña a los productos de panadería o a los dulces. Por favor, intente ser lo más prec…
			FRECUENCIA
CODIGO	GRUPO DE ALIMENTOS	ALIMENTOS	NUNCA O CASI NUNCA	1-3 AL MES	1 POR SEMANA	2-4 POR SEMANA	5-6 POR SEMANA	1 AL DÍA	2-3 AL DÍA	4-6 AL DÍA	+6 AL DÍA
A1	VERDURAS	Acelgas, espinacas (150 g)
A2	VERDURAS	Lechuga, endibia, escarola (100 g)
A3	VERDURAS	Tomate crudo (1 unidad, 150 g)
A4	VERDURAS	Zanahoria (100 g)
A5	VERDURAS	Berenjena (200 g)
A6	VERDURAS	Col, col rizada (200 g)
A7	VERDURAS	Coliflor, brócoli (200 g)
A8	VERDURAS	Calabacín, pepino (200 g)
A9	VERDURAS	Calabaza (100 g)
A10	VERDURAS	Espárragos (150 g)
A11	VERDURAS	Judías verdes (200 g)
A12	VERDURAS	Nabo, colinabo (120-150 g)
A13	VERDURAS	Pimientos (150 g)
A14	VERDURAS	Remolacha (50 g)
A15	VERDURAS	Setas, champiñones, níscalos (200 g)
A16	VERDURAS	Cebolla (media unidad, 50 g)
A17	VERDURAS	Ajo (1 diente, 5 g)
A18	VERDURAS	Otras verduras (alcachofa, puerro, cardo, apio...) (150 g)
A19	VERDURAS	Zumo de verduras o similares como gazpacho, salmorejo, etc. (1 taza, 200 cc)
A20	VERDURAS	Chucrut y verduras fermentadas o encurtidas (100 g)
B21	TUBÉRCULOS	Patatas cocidas o al horno (200 g)
B22	TUBÉRCULOS	Patatas fritas caseras (1 ración, 150 g)
B23	TUBÉRCULOS	Patatas fritas comerciales (50 g)
B24	TUBÉRCULOS	Yuca, batata, boniato, etc. (200 g)
C25	FRUTA	Manzana, pera (1 pieza, 200 g)
C26	FRUTA	Plátano (1 pieza, 160 g)
C27	FRUTA	Naranja (1 pieza, 200 g)
C28	FRUTA	Mandarinas (2 piezas, 120 g), pomelo (1 pieza, 200 g), limón (2 piezas, 200 g)
C29	FRUTA	Fresas (6 piezas, 100 g)
C30	FRUTA	Kiwi (1 pieza, 100 g)
C31	FRUTA	Cerezas, picotas, ciruelas o prunas (8-10 piezas, 80 g)
C32	FRUTA	Melocotón y nectarina (200 g), albaricoque (150 g)
C33	FRUTA	Granada (1 unidad mediana, 250 g)
C34	FRUTA	Higos (120 g), caquis (200 g)
C35	FRUTA	Uvas (1 racimo mediano, 200 g)
C36	FRUTA	Sandía (1 rodaja, 200-250 g)
C37	FRUTA	Melón, cantalupo (1 rodaja, 200-250 g)
C38	FRUTA	Piña (1 rodaja, 150 g)
C39	FRUTA	Frutas tropicales como mango, papaya, etc. (1/2 pieza, 150 g)
C40	FRUTA	Moras, arándanos, frambuesas (50 g)
C41	FRUTA	Dátiles, higos secos, ciruelas pasas (1 puñado, 30 g)
C42	FRUTA	Aguacate, coco (1 unidad mediana, 200 g)
C43	FRUTA	Aceitunas (15 unidades pequeñas, 50 g)
C44	FRUTA	Fruta en almíbar o jugo (2 piezas, 100 g)
D45	FRUTOS SECOS Y ESPECIAS	Almendras (30 g peladas)
D46	FRUTOS SECOS Y ESPECIAS	Anacardos, avellanas, piñones, castañas (30 g peladas)
D47	FRUTOS SECOS Y ESPECIAS	Cacahuetes (30 g sin cáscara)
D48	FRUTOS SECOS Y ESPECIAS	Nueces (30 g peladas)
D49	FRUTOS SECOS Y ESPECIAS	Semillas, pistachos (30 g pelados)
D50	FRUTOS SECOS Y ESPECIAS	Canela, hierbabuena, menta, vainilla, etc. (una pizca 3 g secas)
D51	FRUTOS SECOS Y ESPECIAS	Perejil, tomillo, romero, laurel, orégano, albahaca, etc. (una pizca 3 g secas)
D52	FRUTOS SECOS Y ESPECIAS	Pimentón, curry, comino (una pizca de 3 g seco)
D53	FRUTOS SECOS Y ESPECIAS	Azafrán, clavos (una pizca de 3 g seco)
D54	FRUTOS SECOS Y ESPECIAS	Jengibre (una pizca 3 g seco)
D55	FRUTOS SECOS Y ESPECIAS	Pimienta (una pizca 3 g seco)
D56	FRUTOS SECOS Y ESPECIAS	Cúrcuma (una pizca 3 g seco)
E57	LEGUMBRES	Alubias (rojas, blancas o negras) (1 plato, 150 g cocidos)
E58	LEGUMBRES	Garbanzos (1 plato, 150 g cocidos)
E59	LEGUMBRES	Guisantes, habas (1 plato, 150 g cocidos)
E60	LEGUMBRES	Lentejas (1 plato, 150 g cocidos)
E61	LEGUMBRES	Soja (1 plato, 150 g cocidos)
E62	LEGUMBRES	Tofu o productos a base de soja o similares (1 porción, 100 g)
F63	CEREALES	Pan blanco, pan de molde (3 rebanadas, 60 g)
F64	CEREALES	Pan integral, pan de molde integral (3 rebanadas, 60 g)
F65	CEREALES	Pan negro, pan de centeno, pan de semillas (3 rebanadas, 60 g)
F66	CEREALES	Pan pita, taco, otros (60 g)
F67	CEREALES	Galletas saladas (1 pieza, 20 g), palitos o picos de pan (6-8 piezas, 15 g)
F68	CEREALES	Panes de maíz como arepas (60 g)
F69	CEREALES	Cuscús (80 g crudo)
F70	CEREALES	Pasta blanca: fideos, macarrones, espaguetis, otros (60 g crudo)
F71	CEREALES	Pasta integral (60 g crudo)
F72	CEREALES	Arroz blanco (60 g crudo)
F73	CEREALES	Arroz integral (60 g crudo)
F74	CEREALES	Maíz hervido (1 lata pequeña, 82 g)
F75	CEREALES	Cereales de desayuno (30 g)
F76	CEREALES	Cereales integrales: muesli, avena, salvado (30 g)
F77	CEREALES	Pizza o similar (1 porción, 200 g)
F78	CEREALES	Masa de hojaldre, masa filo (1 porción, 200 g)
G79	PRODUCTOS LÁCTEOS Y SUSTITUTOS	Leche entera (1 taza, 200 cc)
G80	PRODUCTOS LÁCTEOS Y SUSTITUTOS	Leche semidesnatada (1 taza, 200 cc)
G81	PRODUCTOS LÁCTEOS Y SUSTITUTOS	Leche desnatada (1 taza, 200 cc)
G82	PRODUCTOS LÁCTEOS Y SUSTITUTOS	Bebida de soja (1 taza, 200 cc)
G83	PRODUCTOS LÁCTEOS Y SUSTITUTOS	Bebidas vegetales, almendra, arroz, etc. (1 taza, 200 cc)
G84	PRODUCTOS LÁCTEOS Y SUSTITUTOS	Batidos (1 taza, 200 cc)
G85	PRODUCTOS LÁCTEOS Y SUSTITUTOS	Yogur entero o griego (1 unidad, 125 g)
G86	PRODUCTOS LÁCTEOS Y SUSTITUTOS	Yogur desnatado (1 unidad, 125 g)
G87	PRODUCTOS LÁCTEOS Y SUSTITUTOS	Otros tipos de yogur (1 unidad, 125 g)
G88	PRODUCTOS LÁCTEOS Y SUSTITUTOS	Kéfir, yakult, productos lácteos fermentados (75 g)
G89	PRODUCTOS LÁCTEOS Y SUSTITUTOS	Requesón o cuajada (1/2 taza, 100 g)
G90	PRODUCTOS LÁCTEOS Y SUSTITUTOS	Queso en porciones o queso cremoso (1 porción, 25 g)
G91	PRODUCTOS LÁCTEOS Y SUSTITUTOS	Quesos curados, semicurados (Manchego, Emmental...) (50 g)
G92	PRODUCTOS LÁCTEOS Y SUSTITUTOS	Queso blanco o fresco (Burgos, cabra...) (50 g)
G93	PRODUCTOS LÁCTEOS Y SUSTITUTOS	Nata (1/2 taza, 100 cc)
G94	PRODUCTOS LÁCTEOS Y SUSTITUTOS	Leche condensada (1 cucharadita, 10 g)
G95	PRODUCTOS LÁCTEOS Y SUSTITUTOS	Leche en polvo (15 g)
G96	PRODUCTOS LÁCTEOS Y SUSTITUTOS	Natillas, flan, pudín (1 unidad, 130 cc)
G97	PRODUCTOS LÁCTEOS Y SUSTITUTOS	Helado (1 cono, taza o bola, 100 g)
G98	PRODUCTOS LÁCTEOS Y SUSTITUTOS	Batidos de proteínas (1 taza, 200 cc)
H99	ACEITES Y GRASAS	Aceite de oliva (1 cucharada, 10 g)
H100	ACEITES Y GRASAS	Aceite de oliva virgen extra (1 cucharada, 10 g)
H101	ACEITES Y GRASAS	Aceite de girasol (1 cucharada, 10 g)
H102	ACEITES Y GRASAS	Aceite de maíz (1 cucharada, 10 g)
H103	ACEITES Y GRASAS	Aceite de soja (1 cucharada, 10 g)
H104	ACEITES Y GRASAS	Otros aceites vegetales (1 cucharada, 10 g)
H105	ACEITES Y GRASAS	Margarina (1 porción individual, 10 g)
H106	ACEITES Y GRASAS	Mantequilla (1 porción individual, 10 g)
H107	ACEITES Y GRASAS	Manteca (10 g)
H108	ACEITES Y GRASAS	Aceite de pescado (10 g)
I109	HUEVOS, CARNES Y DERIVADOS	Huevos de gallina (1 unidad, 60 g)
I110	HUEVOS, CARNES Y DERIVADOS	Huevos de codorniz (5-6 unidades, 60 g)
I111	HUEVOS, CARNES Y DERIVADOS	Pollo (1 porción o pieza, 150 g)
I112	HUEVOS, CARNES Y DERIVADOS	Pavo (1 porción o pieza, 150 g)
I113	HUEVOS, CARNES Y DERIVADOS	Cerdo (1 porción, 120 g)
I114	HUEVOS, CARNES Y DERIVADOS	Cordero (1 porción, 100 g)
I115	HUEVOS, CARNES Y DERIVADOS	Ternera o vacuno (1 porción, 180 g)
I116	HUEVOS, CARNES Y DERIVADOS	Carne de caza: conejo, jabalí, ciervo (1 porción, 150 g)
I117	HUEVOS, CARNES Y DERIVADOS	Aves de caza: codorniz, perdiz, pato (1 porción, 150 g)
I118	HUEVOS, CARNES Y DERIVADOS	Hígado (vacuno, cerdo, pollo) (1 porción, 100 g)
I119	HUEVOS, CARNES Y DERIVADOS	Otras vísceras (sesos, riñones, mollejas) (1 porción, 100 g)
I120	HUEVOS, CARNES Y DERIVADOS	Carne de anfibios o reptiles (1 porción, 80 g)
I121	HUEVOS, CARNES Y DERIVADOS	Hamburguesa (1 pieza, 100 g), albóndigas (3 piezas, 100 g)
I122	HUEVOS, CARNES Y DERIVADOS	Jamón curado (1 loncha, 30 g)
I123	HUEVOS, CARNES Y DERIVADOS	Jamón cocido (1 loncha, 30 g)
I124	HUEVOS, CARNES Y DERIVADOS	Bacon (50 g)
I125	HUEVOS, CARNES Y DERIVADOS	Salchichas (50 g)
I126	HUEVOS, CARNES Y DERIVADOS	Embutidos (chorizo, morcilla, mortadela) (30 g)
I127	HUEVOS, CARNES Y DERIVADOS	Patés, foie gras (25 g)
I128	HUEVOS, CARNES Y DERIVADOS	Caracoles, grillos, otros insectos (20 g)
J129	PESCADOS, MARISCOS Y CRUSTÁCEOS	Pescado blanco: merluza, lenguado, dorada, salmonete (1 plato o porción, 120-180 g)
J130	PESCADOS, MARISCOS Y CRUSTÁCEOS	Salmón (1 plato o porción, 150-180 g)
J131	PESCADOS, MARISCOS Y CRUSTÁCEOS	Atún fresco o bonito (1 plato o porción, 150-180 g)
J132	PESCADOS, MARISCOS Y CRUSTÁCEOS	Otros pescados grasos grandes: pez espada, mero, emperador, marrajo (1 plato o porción, 120-180 g)
J133	PESCADOS, MARISCOS Y CRUSTÁCEOS	Pescado azul pequeño: sardina, caballa, anchoas, boquerones (1 plato o porción, 120-180 g)
J134	PESCADOS, MARISCOS Y CRUSTÁCEOS	Pescado salado: bacalao, lubina, bonito (1 porción, 120-180 g)
J135	PESCADOS, MARISCOS Y CRUSTÁCEOS	Pescado en conserva (1 lata pequeña o 1/2 lata normal, 50 g)
J136	PESCADOS, MARISCOS Y CRUSTÁCEOS	Pescado ahumado: anchoas, salmón (1/2 porción, 50 g)
J137	PESCADOS, MARISCOS Y CRUSTÁCEOS	Crustáceos: gambas, langostinos, cangrejos, cigalas, etc. (4-5 piezas, 200 g)
J138	PESCADOS, MARISCOS Y CRUSTÁCEOS	Calamares, pulpo, sepia (1 porción, 200 g)
J139	PESCADOS, MARISCOS Y CRUSTÁCEOS	Mariscos: ostras, almejas, mejillones y similares (6 piezas, 70 g)
J140	PESCADOS, MARISCOS Y CRUSTÁCEOS	Pescado procesado: surimi, croquetas, palitos de cangrejo, gulas, etc. (1 plato o porción, 100-120 g)
J141	PESCADOS, MARISCOS Y CRUSTÁCEOS	Caviar, huevas de pescado (30 g)
J142	PESCADOS, MARISCOS Y CRUSTÁCEOS	Sushi (makis y nigiris) (50 g)
K143	REPOSTERÍA	Galletas tipo maría (4-6 unidades, 50 g)
K144	REPOSTERÍA	Galletas integrales (4-6 unidades, 50 g)
K145	REPOSTERÍA	Galletas de chocolate (4 unidades, 50 g)
K146	REPOSTERÍA	Tartas, pasteles, bizcochos, repostería caseras (1 pieza, 50 g)
K147	REPOSTERÍA	Croissant, galletas de té u otras pastelerías comerciales (1 pieza o porción, 50 g)
K148	REPOSTERÍA	Donuts (1 pieza, 50 g)
K149	REPOSTERÍA	Magdalenas (1-2 piezas, 40 g)
K150	REPOSTERÍA	Productos de chocolate y similares (1 pieza, 50 g)
K151	REPOSTERÍA	Churros y similares (1 porción, 100 g)
K152	REPOSTERÍA	Dulces navideños como mazapán (50 g)
K153	REPOSTERÍA	Chocolates con leche (30 g)
K154	REPOSTERÍA	Chocolate negro (30 g)
K155	REPOSTERÍA	Cacao en polvo - cacao soluble azucarado (1 cucharada, 5 g)
K156	REPOSTERÍA	Crema de chocolate, Nutella (15 g)
L157	BEBIDAS SIN ALCOHOL	Agua (1 vaso, 250 cc)
L158	BEBIDAS SIN ALCOHOL	Agua con gas (1 vaso, 250 cc)
L159	BEBIDAS SIN ALCOHOL	Zumo de naranja fresco (1 vaso pequeño, 125 cc)
L160	BEBIDAS SIN ALCOHOL	Zumos naturales de otras frutas (1 vaso, 200 cc)
L161	BEBIDAS SIN ALCOHOL	Zumo de fruta embotellado (1 vaso, 200 cc)
L162	BEBIDAS SIN ALCOHOL	Limonadas, tónica, etc. (1 botella, 200 cc)
L163	BEBIDAS SIN ALCOHOL	Zumo de uva, mosto (100 cc)
L164	BEBIDAS SIN ALCOHOL	Refrescos de cola, naranja, limón (por ejemplo, coca-cola, fanta) (1 unidad, 250 cc)
L165	BEBIDAS SIN ALCOHOL	Refrescos de cola sin azúcar, naranja, limón (por ejemplo, cocacola zero o pepsi light) (1 unidad, 250 cc)
L166	BEBIDAS SIN ALCOHOL	Bebidas energéticas como Monster, RedBull (1 unidad, 330 cc)
L167	BEBIDAS SIN ALCOHOL	Café (1 taza, 50 cc)
L168	BEBIDAS SIN ALCOHOL	Café descafeinado (1 taza, 50 cc)
L169	BEBIDAS SIN ALCOHOL	Té infusiones (1 taza, 50 cc)
L170	BEBIDAS SIN ALCOHOL	Otras infusiones (1 taza, 50 cc)
M171	BEBIDAS ALCOHÓLICAS	Vino tinto (1 copa, 125 cc)
M172	BEBIDAS ALCOHÓLICAS	Vino blanco (1 copa, 125 cc)
M173	BEBIDAS ALCOHÓLICAS	Vino rosado (1 copa, 125 cc)
M174	BEBIDAS ALCOHÓLICAS	Cava o champán (1 copa, 100 cc)
M175	BEBIDAS ALCOHÓLICAS	Vinos secos, Jerez, vermut (1 copa, 50 cc)
M176	BEBIDAS ALCOHÓLICAS	Sidra o vino de manzana (1 copa, 125 cc)
M177	BEBIDAS ALCOHÓLICAS	Cerveza (1 lata o 1/5 botella, 200 cc)
M178	BEBIDAS ALCOHÓLICAS	Cerveza negra o tostada (1 lata o botella 1/5, 200 cc)
M179	BEBIDAS ALCOHÓLICAS	Cerveza sin alcohol (1 lata o botella 1/5, 200 cc)
M180	BEBIDAS ALCOHÓLICAS	Licores (20-25º): licores de frutas, pacharán (manzana) (1 copa, 50 cc)
M181	BEBIDAS ALCOHÓLICAS	Bebidas espirituosas: Brandy, ginebra, ron, whisky, vodka, aguardientes 40º (1 copa, 50 cc)
M182	BEBIDAS ALCOHÓLICAS	Licores cremosos (20-25º): Catalana, Baileys (1 copa, 50 cc)
N183	VARIOS	Croquetas, buñuelos, empanadillas, empanadas (120 g)
N184	VARIOS	Sopas y cremas comerciales (1 bol, 200 cc)
N185	VARIOS	Salsa de tomate frito (1/2 taza, 100 cc)
N186	VARIOS	Mostaza (1 cucharadita, 10 g)
N187	VARIOS	Mayonesa (1 cucharada, 20 g)
N188	VARIOS	Kétchup (1 cucharadita, 10 g)
N189	VARIOS	Otras salsas como salsa de yogur, barbacoa (10 g)
N190	VARIOS	Salsa de soja (5 ml)
N191	VARIOS	Vinagre y vinagre balsámico (1 cucharadita, 10 g)
N192	VARIOS	Picante, ají, Tabasco (una pizca, 3 g)
N193	VARIOS	Sal (una pizca, 3 g)
N194	VARIOS	Algas (15 g)
N195	VARIOS	Mermeladas (1 cucharadita, 10 g)
N196	VARIOS	Miel (1 cucharadita, 10 g)
N197	VARIOS	Azúcar y siropes (1 cucharadita, 5 g)
N198	VARIOS	Caramelos, golosinas, chuches (30 g)
N199	VARIOS	Chicles (1-2 piezas, 8 g)
N200	VARIOS	Aperitivos o snacks: palomitas, Doritos, etc. (1 bolsa, 50 g)
		Cuestionarios sobre hábitos alimentários
		¿Qué tipo de agua bebes?
		o Embotellada
		o Del grifo
		o Otra
		¿Consumes regularmente productos BIO/Orgánicos?
		□ No
		□ Frutas
		□ Verduras
		□ Aceites
		□ Legumbres
		□ Carne
		□ Huevos
		□ Leche y productos lácteos
		□ Arroz y pasta
		□ Cereales
		□ Frutos secos
		□ Pescado y mariscos
		□ Otros
		Indica qué método de cocción utilizas con más frecuencia para los siguientes alimentos	A la plancha	A la brasa / A la parrilla	Asado	Hervido	Horneado	Frito	Estofado / Guisado	Al vapor
		¿Cómo cocinas la carne con más frecuencia?
		¿Cómo cocinas el pescado con más frecuencia?
		¿Cómo cocinas las verduras con más frecuencia?
		¿Cómo cocinas las patatas con más frecuencia?
		¿Con qué frecuencia comes tostadas?
		o Diario, 5-6 veces por semana
		o 2-4 veces por semana
		o 1 vez por semana
		o Menos de 1 vez por semana
		o No consumo
		¿Qué tipo de grasa o aceite usas habitualmente para cocinar?
		o Mantequilla
		o Aceite de oliva
		o Aceite de girasol
		o Otro aceite vegetal
		o Manteca de cerdo
		o Otro
		¿Cómo sueles comprar la mayoría de tus productos?
		o Frescos
		o Refrigerados
		o Congelados
		o Ultra congelados
		¿Dónde sueles comprar tus productos alimenticios?
		o Grandes supermercados
		o Tiendas locales
		o Mercado
		o Dependiendo del producto
		o Online
		¿Cómo sueles comprar tus productos alimenticios?
		o Los compro personalmente
		o Los compra otra persona
		¿Con qué frecuencia añades sal a la comida mientras cocinas?
		o Siempre
		o Normalmente
		o A veces
		o Rara vez
		o Nunca
		¿Con qué frecuencia añades sal a la comida en la mesa?
		o Siempre
		o Normalmente
		o A veces
		o Rara vez
		o Nunca
		¿Usas regularmente un sustituto de sal?
		o Sí
		o No
		¿Sueles añadir azúcar o edulcorantes a la comida?
		o Sí
		o No
		¿Qué tipo de edulcorante usas con más frecuencia?
		o Azúcar
		o Sacarina
		o Miel
		o Jarabe
		o Stevia
		o Otro

## Sheet: GR
	Βάσει των πληροφοριών που μας παρείχατε, θα θέλαμε να προσπαθήσουμε να χαρακτηρίσουμε τις διατροφικές σας συνήθειες. Αυτή η έρευνα θα μας βοηθήσει να μάθουμε περισσότερα για τη διατροφή που ακολουθούσατε τακτικά ΚΑΤΑ ΤΟΝ ΤΕΛΕΥΤΑΙΟ ΜΗΝΑ. Οι απαντήσεις σας θα είναι πολύ χρήσιμες, γι' αυτό ζητάμε τη μέγιστη προσοχή και συνεργασία σας. Παρακαλούμε να υποδείξετε (βάζοντας ένα x στο κατάλληλο πλαίσιο) …		Για παράδειγμα, στην περίπτωση των αυγών, λάβετε υπόψη όταν τα καταναλώνετε μόνα τους (π.χ. τηγανητά ή βραστά) και όταν τα προσθέτετε ή τα αναμειγνύετε με άλλα πιάτα. Αν, για τον τελευταίο ενάμιση μήνα, τρώγατε ομελέτα με 2 αυγά κάθε 2 μέρες, θα πρέπει να σημειώσετε "1 ανά ημέρα" ή 5-6 φορές την εβδομάδα. Δεν πρέπει να λάβετε υπόψη το αυγό που συνοδεύει προϊόντα αρτοποιίας ή γλυκά. Παρακαλούμε πρ…
			Συχνότητα
ΚΩΔΙΚΟΣ	ΟΜΑΔΕΣ ΤΡΟΦΙΜΩΝ	ΤΡΟΦΙΜΟ	Ποτέ ή σχεδόν ποτέ	1 - 3 φορές το μήνα	1 φορά την εβδομάδα	2 - 4 φορές την εβδομάδα	5 - 6 φορές την εβδομάδα	1 φορά την ημέρα	2 - 3 φορές την ημέρα	4 - 6 φορές την ημέρα	6+ φορές την ημέρα
A1	ΛΑΧΑΝΙΚΑ	Σέσκουλα, σπανάκι (150g)
A2	ΛΑΧΑΝΙΚΑ	Μαρούλι, αντίδι, ραδίκι (100g)
A3	ΛΑΧΑΝΙΚΑ	Ωμή ντομάτα (1 τεμάχιο 150g)
A4	ΛΑΧΑΝΙΚΑ	Καρότο (100g)
A5	ΛΑΧΑΝΙΚΑ	Μελιτζάνα (200g)
A6	ΛΑΧΑΝΙΚΑ	Λάχανο, κατσαρό λάχανο (200g)
A7	ΛΑΧΑΝΙΚΑ	Κουνουπίδι, μπρόκολο (200g)
A8	ΛΑΧΑΝΙΚΑ	Κολοκύθι, αγγούρι (200g)
A9	ΛΑΧΑΝΙΚΑ	Κολοκύθα (100g)
A10	ΛΑΧΑΝΙΚΑ	Σπαράγγια (150g)
A11	ΛΑΧΑΝΙΚΑ	Φασολάκια (200g)
A12	ΛΑΧΑΝΙΚΑ	Γογγύλι, σουηδικό γογγύλι (120-150g)
A13	ΛΑΧΑΝΙΚΑ	Πιπεριές (150g)
A14	ΛΑΧΑΝΙΚΑ	Παντζάρι (50g)
A15	ΛΑΧΑΝΙΚΑ	Μανιτάρια, κανθαρέλλες (200g)
A16	ΛΑΧΑΝΙΚΑ	Κρεμμύδι (μισό τεμάχιο, 50g)
A17	ΛΑΧΑΝΙΚΑ	Σκόρδο (1 σκελίδα, 5g)
A18	ΛΑΧΑΝΙΚΑ	Άλλα λαχανικά (αγκινάρα, πράσο, αγκαρφάδα, σέλινο...) (150g)
A19	ΛΑΧΑΝΙΚΑ	Χυμός λαχανικών ή παρόμοια όπως γκασπάτσο, σαλμορέχο, κ.λπ. (1 ποτήρι, 200 cc)
A20	ΛΑΧΑΝΙΚΑ	Ξινολάχανο και ζυμωμένα ή τουρσί λαχανικά (100g)
B21	ΚΟΝΔΥΛΟΙ	Πατάτες ψητές ή βραστές (200g)
B22	ΚΟΝΔΥΛΟΙ	Σπιτικές πατάτες τηγανητές (1 μερίδα, 150g)
B23	ΚΟΝΔΥΛΟΙ	Πατάτες τηγανητές εμπορίου (50g)
B24	ΚΟΝΔΥΛΟΙ	Μανιόκα, γλυκοπατάτα, κ.λπ. (200g)
C25	ΦΡΟΥΤΑ	Μήλο, αχλάδι (1 τεμάχιο, 200g)
C26	ΦΡΟΥΤΑ	Μπανάνα (1 τεμάχιο, 160g)
C27	ΦΡΟΥΤΑ	Πορτοκάλι (1 τεμάχιο, 200g)
C28	ΦΡΟΥΤΑ	Μανταρίνια (2 τεμάχια, 120g), γκρέιπφρουτ (1 τεμάχιο, 200g), λεμόνι (2 τεμάχια, 200g)
C29	ΦΡΟΥΤΑ	Φράουλες (6 τεμάχια, 100g)
C30	ΦΡΟΥΤΑ	Ακτινίδιο (1 τεμάχιο, 100g)
C31	ΦΡΟΥΤΑ	Κεράσια, βύσσινα, δαμάσκηνα (8-10 τεμάχια, 80g)
C32	ΦΡΟΥΤΑ	Ροδάκινο και νεκταρίνι (200g), βερίκοκο (150g)
C33	ΦΡΟΥΤΑ	Ρόδι (1 μεσαίο τεμάχιο, 250g)
C34	ΦΡΟΥΤΑ	Σύκα (120g), λωτός (200g)
C35	ΦΡΟΥΤΑ	Σταφύλια (1 μεσαίο τσαμπί, 200g)
C36	ΦΡΟΥΤΑ	Καρπούζι (1 φέτα, 200-250g)
C37	ΦΡΟΥΤΑ	Πεπόνι, κανταλούπε (1 φέτα, 200-250g)
C38	ΦΡΟΥΤΑ	Ανανάς (1 φέτα, 150g)
C39	ΦΡΟΥΤΑ	Τροπικά φρούτα όπως μάνγκο, παπάγια, κ.λπ. (1/2 τεμάχιο, 150g)
C40	ΦΡΟΥΤΑ	Μούρα, βατόμουρα, σμέουρα (50g)
C41	ΦΡΟΥΤΑ	Χουρμάδες, αποξηραμένα σύκα, αποξηραμένα δαμάσκηνα (1 χούφτα, 30g)
C42	ΦΡΟΥΤΑ	Αβοκάντο, καρύδα (1 μεσαίο τεμάχιο, 200g)
C43	ΦΡΟΥΤΑ	Ελιές (15 μικρά τεμάχια, 50g)
C44	ΦΡΟΥΤΑ	Φρούτα σε σιρόπι ή χυμό (2 τεμάχια, 100g)
D45	ΞΗΡΟΙ ΚΑΡΠΟΙ ΚΑΙ ΜΠΑΧΑΡΙΚΑ	Αμύγδαλα (30g αποφλοιωμένα)
D46	ΞΗΡΟΙ ΚΑΡΠΟΙ ΚΑΙ ΜΠΑΧΑΡΙΚΑ	Κάσιους, φουντούκια, κουκουνάρι, κάστανα (30g αποφλοιωμένα)
D47	ΞΗΡΟΙ ΚΑΡΠΟΙ ΚΑΙ ΜΠΑΧΑΡΙΚΑ	Φιστίκια (30g αποφλοιωμένα)
D48	ΞΗΡΟΙ ΚΑΡΠΟΙ ΚΑΙ ΜΠΑΧΑΡΙΚΑ	Καρύδια (30g αποφλοιωμένα)
D49	ΞΗΡΟΙ ΚΑΡΠΟΙ ΚΑΙ ΜΠΑΧΑΡΙΚΑ	Σπόροι, φιστίκια (30g αποφλοιωμένα)
D50	ΞΗΡΟΙ ΚΑΡΠΟΙ ΚΑΙ ΜΠΑΧΑΡΙΚΑ	Κανέλα, μέντα, δυόσμος, βανίλια, κ.λπ. (μια πρέζα, 3g ξηρά)
D51	ΞΗΡΟΙ ΚΑΡΠΟΙ ΚΑΙ ΜΠΑΧΑΡΙΚΑ	Μαϊντανός, θυμάρι, δεντρολίβανο, δάφνη, ρίγανη, βασιλικός, κ.λπ. (μια πρέζα, 3g ξηρά)
D52	ΞΗΡΟΙ ΚΑΡΠΟΙ ΚΑΙ ΜΠΑΧΑΡΙΚΑ	Πάπρικα, κάρυ, κύμινο (μια πρέζα, 3g ξηρά)
D53	ΞΗΡΟΙ ΚΑΡΠΟΙ ΚΑΙ ΜΠΑΧΑΡΙΚΑ	Σαφράν, γαρίφαλα (μια πρέζα, 3g ξηρά)
D54	ΞΗΡΟΙ ΚΑΡΠΟΙ ΚΑΙ ΜΠΑΧΑΡΙΚΑ	Τζίντζερ (μια πρέζα, 3g ξηρά)
D55	ΞΗΡΟΙ ΚΑΡΠΟΙ ΚΑΙ ΜΠΑΧΑΡΙΚΑ	Πιπέρι (μια πρέζα, 3g ξηρά)
D56	ΞΗΡΟΙ ΚΑΡΠΟΙ ΚΑΙ ΜΠΑΧΑΡΙΚΑ	Κουρκουμάς (μια πρέζα, 3g ξηρά)
E57	ΟΣΠΡΙΑ	Φασόλια (κόκκινα, άσπρα ή μαύρα) (1 πιάτο, 150g μαγειρεμένα)
E58	ΟΣΠΡΙΑ	Ρεβίθια (1 πιάτο, 150g μαγειρεμένα)
E59	ΟΣΠΡΙΑ	Αρακάς, κουκιά (1 πιάτο, 150g μαγειρεμένα)
E60	ΟΣΠΡΙΑ	Φακές (1 πιάτο, 150g μαγειρεμένα)
E61	ΟΣΠΡΙΑ	Σόγια (1 πιάτο, 150g μαγειρεμένα)
E62	ΟΣΠΡΙΑ	Τόφου ή παρόμοια προϊόντα σόγιας (1 μερίδα, 100g)
F63	ΔΗΜΗΤΡΙΑΚΑ	Λευκό ψωμί, φέτες ψωμιού (3 φέτες, 60g)
F64	ΔΗΜΗΤΡΙΑΚΑ	Ψωμί ολικής άλεσης, φέτες ολικής άλεσης (3 φέτες, 60g)
F65	ΔΗΜΗΤΡΙΑΚΑ	Ψωμί καφέ, ψωμί σίκαλης, ψωμί με σπόρους (3 φέτες, 60g)
F66	ΔΗΜΗΤΡΙΑΚΑ	Ψωμί πίτα, τάκο, άλλα (60g)
F67	ΔΗΜΗΤΡΙΑΚΑ	Κράκερς (1 τεμάχιο 20g), μπαστουνάκια ψωμιού (6-8 τεμάχια, 15g)
F68	ΔΗΜΗΤΡΙΑΚΑ	Καλαμποκόψωμο όπως αρέπας (60g)
F69	ΔΗΜΗΤΡΙΑΚΑ	Κουσκούς (80g ωμό)
F70	ΔΗΜΗΤΡΙΑΚΑ	Λευκά ζυμαρικά: νουντλς, μακαρόνια, σπαγγέτι, άλλα (60g ωμό)
F71	ΔΗΜΗΤΡΙΑΚΑ	Ζυμαρικά ολικής άλεσης (60g ωμό)
F72	ΔΗΜΗΤΡΙΑΚΑ	Λευκό ρύζι (60g ωμό)
F73	ΔΗΜΗΤΡΙΑΚΑ	Καφέ ρύζι (60g ωμό)
F74	ΔΗΜΗΤΡΙΑΚΑ	Βραστό καλαμπόκι (1 μικρή κονσέρβα, 82g)
F75	ΔΗΜΗΤΡΙΑΚΑ	Δημητριακά πρωινού (30g)
F76	ΔΗΜΗΤΡΙΑΚΑ	Δημητριακά ολικής άλεσης: μούσλι, νιφάδες βρώμης, all-bran (30g)
F77	ΔΗΜΗΤΡΙΑΚΑ	Πίτσα ή παρόμοιο (1 μερίδα, 200g)
F78	ΔΗΜΗΤΡΙΑΚΑ	Ζύμη σφολιάτας, φύλλο κρούστας (1 μερίδα, 200g)
G79	ΓΑΛΑΚΤΟΚΟΜΙΚΑ ΠΡΟΪΟΝΤΑ ΚΑΙ ΥΠΟΚΑΤΑΣΤΑΤΑ	Πλήρες γάλα (1 ποτήρι, 200 cc)
G80	ΓΑΛΑΚΤΟΚΟΜΙΚΑ ΠΡΟΪΟΝΤΑ ΚΑΙ ΥΠΟΚΑΤΑΣΤΑΤΑ	Ημιαποβουτυρωμένο γάλα (1 ποτήρι, 200 cc)
G81	ΓΑΛΑΚΤΟΚΟΜΙΚΑ ΠΡΟΪΟΝΤΑ ΚΑΙ ΥΠΟΚΑΤΑΣΤΑΤΑ	Αποβουτυρωμένο γάλα (1 ποτήρι, 200 cc)
G82	ΓΑΛΑΚΤΟΚΟΜΙΚΑ ΠΡΟΪΟΝΤΑ ΚΑΙ ΥΠΟΚΑΤΑΣΤΑΤΑ	Ρόφημα σόγιας (1 ποτήρι, 200 cc)
G83	ΓΑΛΑΚΤΟΚΟΜΙΚΑ ΠΡΟΪΟΝΤΑ ΚΑΙ ΥΠΟΚΑΤΑΣΤΑΤΑ	Ροφήματα φυτικά, αμύγδαλο, ρύζι, κ.λπ. (1 ποτήρι, 200 cc)
G84	ΓΑΛΑΚΤΟΚΟΜΙΚΑ ΠΡΟΪΟΝΤΑ ΚΑΙ ΥΠΟΚΑΤΑΣΤΑΤΑ	Μιλκσέικ (1 ποτήρι, 200 cc)
G85	ΓΑΛΑΚΤΟΚΟΜΙΚΑ ΠΡΟΪΟΝΤΑ ΚΑΙ ΥΠΟΚΑΤΑΣΤΑΤΑ	Πλήρες ή ελληνικό γιαούρτι (1 τεμάχιο, 125g)
G86	ΓΑΛΑΚΤΟΚΟΜΙΚΑ ΠΡΟΪΟΝΤΑ ΚΑΙ ΥΠΟΚΑΤΑΣΤΑΤΑ	Αποβουτυρωμένο γιαούρτι (1 τεμάχιο, 125g)
G87	ΓΑΛΑΚΤΟΚΟΜΙΚΑ ΠΡΟΪΟΝΤΑ ΚΑΙ ΥΠΟΚΑΤΑΣΤΑΤΑ	Άλλοι τύποι γιαουρτιού (1 τεμάχιο, 125g)
G88	ΓΑΛΑΚΤΟΚΟΜΙΚΑ ΠΡΟΪΟΝΤΑ ΚΑΙ ΥΠΟΚΑΤΑΣΤΑΤΑ	Κεφίρ, yakult, ζυμωμένα γαλακτοκομικά προϊόντα (75g)
G89	ΓΑΛΑΚΤΟΚΟΜΙΚΑ ΠΡΟΪΟΝΤΑ ΚΑΙ ΥΠΟΚΑΤΑΣΤΑΤΑ	Τυρί κότατζ ή ανθότυρο (1/2 ποτήρι, 100g)
G90	ΓΑΛΑΚΤΟΚΟΜΙΚΑ ΠΡΟΪΟΝΤΑ ΚΑΙ ΥΠΟΚΑΤΑΣΤΑΤΑ	Τυρί σε μερίδες ή κρεμώδες τυρί (1 μερίδα, 25g)
G91	ΓΑΛΑΚΤΟΚΟΜΙΚΑ ΠΡΟΪΟΝΤΑ ΚΑΙ ΥΠΟΚΑΤΑΣΤΑΤΑ	Τυριά ώριμα, ημιώριμα (Μαντσέγκο, Έμενταλ...) (50g)
G92	ΓΑΛΑΚΤΟΚΟΜΙΚΑ ΠΡΟΪΟΝΤΑ ΚΑΙ ΥΠΟΚΑΤΑΣΤΑΤΑ	Λευκά ή φρέσκα τυριά (Μπούργος, κατσικίσιο...) (50g)
G93	ΓΑΛΑΚΤΟΚΟΜΙΚΑ ΠΡΟΪΟΝΤΑ ΚΑΙ ΥΠΟΚΑΤΑΣΤΑΤΑ	Κρέμα γάλακτος (1/2 ποτήρι, 100cc)
G94	ΓΑΛΑΚΤΟΚΟΜΙΚΑ ΠΡΟΪΟΝΤΑ ΚΑΙ ΥΠΟΚΑΤΑΣΤΑΤΑ	Συμπυκνωμένο γάλα (1 κουταλάκι, 10g)
G95	ΓΑΛΑΚΤΟΚΟΜΙΚΑ ΠΡΟΪΟΝΤΑ ΚΑΙ ΥΠΟΚΑΤΑΣΤΑΤΑ	Γάλα σε σκόνη (15g)
G96	ΓΑΛΑΚΤΟΚΟΜΙΚΑ ΠΡΟΪΟΝΤΑ ΚΑΙ ΥΠΟΚΑΤΑΣΤΑΤΑ	Κρέμα, φλαν, πουτίγκα (1 τεμάχιο, 130 cc)
G97	ΓΑΛΑΚΤΟΚΟΜΙΚΑ ΠΡΟΪΟΝΤΑ ΚΑΙ ΥΠΟΚΑΤΑΣΤΑΤΑ	Παγωτό (1 χωνάκι, ποτήρι ή μπάλα, 100g)
G98	ΓΑΛΑΚΤΟΚΟΜΙΚΑ ΠΡΟΪΟΝΤΑ ΚΑΙ ΥΠΟΚΑΤΑΣΤΑΤΑ	Πρωτεϊνικά ροφήματα (1 ποτήρι, 200cc)
H99	ΕΛΑΙΑ ΚΑΙ ΛΙΠΗ	Ελαιόλαδο (1 κουταλιά της σούπας, 10g)
H100	ΕΛΑΙΑ ΚΑΙ ΛΙΠΗ	Εξαιρετικό παρθένο ελαιόλαδο (1 κουταλιά της σούπας, 10g)
H101	ΕΛΑΙΑ ΚΑΙ ΛΙΠΗ	Ηλιέλαιο (1 κουταλιά της σούπας, 10g)
H102	ΕΛΑΙΑ ΚΑΙ ΛΙΠΗ	Αραβοσιτέλαιο (1 κουταλιά της σούπας, 10g)
H103	ΕΛΑΙΑ ΚΑΙ ΛΙΠΗ	Σογιέλαιο (1 κουταλιά της σούπας, 10g)
H104	ΕΛΑΙΑ ΚΑΙ ΛΙΠΗ	Άλλα φυτικά έλαια (1 κουταλιά της σούπας, 10g)
H105	ΕΛΑΙΑ ΚΑΙ ΛΙΠΗ	Μαργαρίνη (1 μερίδα, 10g)
H106	ΕΛΑΙΑ ΚΑΙ ΛΙΠΗ	Βούτυρο (1 μερίδα, 10g)
H107	ΕΛΑΙΑ ΚΑΙ ΛΙΠΗ	Λαρδί (10g)
H108	ΕΛΑΙΑ ΚΑΙ ΛΙΠΗ	Ιχθυέλαιο (10g)
I109	ΑΥΓΑ, ΚΡΕΑΤΑ ΚΑΙ ΠΑΡΑΓΩΓΑ	Αυγά κότας (1 τεμάχιο, 60g)
I110	ΑΥΓΑ, ΚΡΕΑΤΑ ΚΑΙ ΠΑΡΑΓΩΓΑ	Αυγά ορτυκιού (5-6 τεμάχια, 60g)
I111	ΑΥΓΑ, ΚΡΕΑΤΑ ΚΑΙ ΠΑΡΑΓΩΓΑ	Κοτόπουλο (1 μερίδα ή τεμάχιο, 150g)
I112	ΑΥΓΑ, ΚΡΕΑΤΑ ΚΑΙ ΠΑΡΑΓΩΓΑ	Γαλοπούλα (1 μερίδα ή τεμάχιο, 150g)
I113	ΑΥΓΑ, ΚΡΕΑΤΑ ΚΑΙ ΠΑΡΑΓΩΓΑ	Χοιρινό (1 μερίδα, 120g)
I114	ΑΥΓΑ, ΚΡΕΑΤΑ ΚΑΙ ΠΑΡΑΓΩΓΑ	Αρνί (1 μερίδα, 100g)
I115	ΑΥΓΑ, ΚΡΕΑΤΑ ΚΑΙ ΠΑΡΑΓΩΓΑ	Βοδινό ή μοσχαρίσιο κρέας (1 μερίδα, 180g)
I116	ΑΥΓΑ, ΚΡΕΑΤΑ ΚΑΙ ΠΑΡΑΓΩΓΑ	Κρέας θηραμάτων: κουνέλι, αγριόχοιρος, ελάφι (1 μερίδα, 150g)
I117	ΑΥΓΑ, ΚΡΕΑΤΑ ΚΑΙ ΠΑΡΑΓΩΓΑ	Κρέας θηραμάτων πουλερικών: ορτύκι, πέρδικα, πάπια (1 μερίδα, 150g)
I118	ΑΥΓΑ, ΚΡΕΑΤΑ ΚΑΙ ΠΑΡΑΓΩΓΑ	Συκώτι (βοδινό, χοιρινό, κοτόπουλο) (1 μερίδα, 100g)
I119	ΑΥΓΑ, ΚΡΕΑΤΑ ΚΑΙ ΠΑΡΑΓΩΓΑ	Άλλα εντόσθια (εγκέφαλος, νεφρά, γλυκάδια) (1 μερίδα, 100g)
I120	ΑΥΓΑ, ΚΡΕΑΤΑ ΚΑΙ ΠΑΡΑΓΩΓΑ	Κρέας αμφιβίων ή ερπετών (1 μερίδα, 80g)
I121	ΑΥΓΑ, ΚΡΕΑΤΑ ΚΑΙ ΠΑΡΑΓΩΓΑ	Χάμπουργκερ (1 τεμάχιο, 100g), κεφτεδάκια (3 τεμάχια, 100g)
I122	ΑΥΓΑ, ΚΡΕΑΤΑ ΚΑΙ ΠΑΡΑΓΩΓΑ	Παστό ζαμπόν (1 φέτα, 30g)
I123	ΑΥΓΑ, ΚΡΕΑΤΑ ΚΑΙ ΠΑΡΑΓΩΓΑ	Ζαμπόν (1 φέτα, 30g)
I124	ΑΥΓΑ, ΚΡΕΑΤΑ ΚΑΙ ΠΑΡΑΓΩΓΑ	Μπέικον (50g)
I125	ΑΥΓΑ, ΚΡΕΑΤΑ ΚΑΙ ΠΑΡΑΓΩΓΑ	Λουκάνικα (50g)
I126	ΑΥΓΑ, ΚΡΕΑΤΑ ΚΑΙ ΠΑΡΑΓΩΓΑ	Επεξεργασμένα κρέατα (τσορίθο, μαύρη πουτίγκα, μορταδέλα) (30g)
I127	ΑΥΓΑ, ΚΡΕΑΤΑ ΚΑΙ ΠΑΡΑΓΩΓΑ	Πατέ, φουά γκρα (25g)
I128	ΑΥΓΑ, ΚΡΕΑΤΑ ΚΑΙ ΠΑΡΑΓΩΓΑ	Σαλιγκάρια, γρύλοι, άλλα έντομα (20g)
J129	ΨΑΡΙΑ, ΘΑΛΑΣΣΙΝΑ ΚΑΙ ΟΣΤΡΑΚΟΕΙΔΗ	Λευκά ψάρια: μπακαλιάρος, γλώσσα, τσιπούρα, κουτσομούρα (1 πιάτο ή μερίδα, 120-180g)
J130	ΨΑΡΙΑ, ΘΑΛΑΣΣΙΝΑ ΚΑΙ ΟΣΤΡΑΚΟΕΙΔΗ	Σολομός (1 πιάτο ή μερίδα, 150-180g)
J131	ΨΑΡΙΑ, ΘΑΛΑΣΣΙΝΑ ΚΑΙ ΟΣΤΡΑΚΟΕΙΔΗ	Φρέσκος τόνος ή παλαμίδα (1 πιάτο ή μερίδα, 150-180g)
J132	ΨΑΡΙΑ, ΘΑΛΑΣΣΙΝΑ ΚΑΙ ΟΣΤΡΑΚΟΕΙΔΗ	Άλλα μεγάλα λιπαρά ψάρια: ξιφίας, σφυρίδα, αυτοκράτορας, καρχαρίας μάκο (1 πιάτο ή μερίδα, 120-180g)
J133	ΨΑΡΙΑ, ΘΑΛΑΣΣΙΝΑ ΚΑΙ ΟΣΤΡΑΚΟΕΙΔΗ	Μικρά λιπαρά ψάρια: σαρδέλα, σκουμπρί, αντζούγιες (1 πιάτο ή μερίδα, 120-180g)
J134	ΨΑΡΙΑ, ΘΑΛΑΣΣΙΝΑ ΚΑΙ ΟΣΤΡΑΚΟΕΙΔΗ	Αλμυρά ψάρια: μπακαλιάρος, λαβράκι, παλαμίδα (1 μερίδα, 120-180g)
J135	ΨΑΡΙΑ, ΘΑΛΑΣΣΙΝΑ ΚΑΙ ΟΣΤΡΑΚΟΕΙΔΗ	Ψάρια κονσέρβας (1 μικρό κουτί ή 1/2 κανονικό κουτί, 50g)
J136	ΨΑΡΙΑ, ΘΑΛΑΣΣΙΝΑ ΚΑΙ ΟΣΤΡΑΚΟΕΙΔΗ	Καπνιστά ψάρια: αντζούγιες, σολομός (1/2 μερίδα, 50g)
J137	ΨΑΡΙΑ, ΘΑΛΑΣΣΙΝΑ ΚΑΙ ΟΣΤΡΑΚΟΕΙΔΗ	Καρκινοειδή: γαρίδες, γαρίδες, καραβίδες, καραβίδες κ.λπ. (4-5 τεμάχια, 200g)
J138	ΨΑΡΙΑ, ΘΑΛΑΣΣΙΝΑ ΚΑΙ ΟΣΤΡΑΚΟΕΙΔΗ	Καλαμάρια, χταπόδι, σουπιά (1 μερίδα, 200g)
J139	ΨΑΡΙΑ, ΘΑΛΑΣΣΙΝΑ ΚΑΙ ΟΣΤΡΑΚΟΕΙΔΗ	Οστρακοειδή: στρείδια, αχιβάδες, μύδια και παρόμοια (6 τεμάχια, 70g)
J140	ΨΑΡΙΑ, ΘΑΛΑΣΣΙΝΑ ΚΑΙ ΟΣΤΡΑΚΟΕΙΔΗ	Επεξεργασμένα ψάρια: σουρίμι, κροκέτες, καβουροπόδαρα, γούλας κ.λπ. (1 πιάτο ή μερίδα, 100-120g)
J141	ΨΑΡΙΑ, ΘΑΛΑΣΣΙΝΑ ΚΑΙ ΟΣΤΡΑΚΟΕΙΔΗ	Χαβιάρι, αυγά ψαριών (30g)
J142	ΨΑΡΙΑ, ΘΑΛΑΣΣΙΝΑ ΚΑΙ ΟΣΤΡΑΚΟΕΙΔΗ	Σούσι (μάκις και νιγκίρις) (50g)
K143	ΑΡΤΟΠΟΙΗΜΑΤΑ	Μπισκότα σιταριού (4-6 τεμάχια, 50g)
K144	ΑΡΤΟΠΟΙΗΜΑΤΑ	Μπισκότα ολικής άλεσης (4-6 τεμάχια, 50g)
K145	ΑΡΤΟΠΟΙΗΜΑΤΑ	Μπισκότα σοκολάτας (4 τεμάχια, 50g)
K146	ΑΡΤΟΠΟΙΗΜΑΤΑ	Σπιτικά κέικ, αρτοσκευάσματα και μπισκότα (1 τεμάχιο, 50g)
K147	ΑΡΤΟΠΟΙΗΜΑΤΑ	Κρουασάν, μπισκότα τσαγιού ή άλλα εμπορικά αρτοσκευάσματα (1 τεμάχιο ή μερίδα, 50g)
K148	ΑΡΤΟΠΟΙΗΜΑΤΑ	Ντόνατς (1 τεμάχιο, 50g)
K149	ΑΡΤΟΠΟΙΗΜΑΤΑ	Μάφιν (1-2 τεμάχια, 40g)
K150	ΑΡΤΟΠΟΙΗΜΑΤΑ	Προϊόντα σοκολάτας και παρόμοια (1 τεμάχιο, 50g)
K151	ΑΡΤΟΠΟΙΗΜΑΤΑ	Τσούρος και παρόμοια (1 μερίδα, 100g)
K152	ΑΡΤΟΠΟΙΗΜΑΤΑ	Χριστουγεννιάτικα γλυκά όπως μαρτζιπάν (50g)
K153	ΑΡΤΟΠΟΙΗΜΑΤΑ	Σοκολάτες με γάλα (30g)
K154	ΑΡΤΟΠΟΙΗΜΑΤΑ	Μαύρη σοκολάτα (30g)
K155	ΑΡΤΟΠΟΙΗΜΑΤΑ	Κακάο σε σκόνη - γλυκό κακάο διαλυμένο (1 κουταλιά, 5g)
K156	ΑΡΤΟΠΟΙΗΜΑΤΑ	Κρέμα σοκολάτας, Νουτέλα (15g)
L157	ΜΗ ΑΛΚΟΟΛΟΥΧΑ ΠΟΤΑ	Νερό (1 ποτήρι, 250 cc)
L158	ΜΗ ΑΛΚΟΟΛΟΥΧΑ ΠΟΤΑ	Ανθρακούχο νερό (1 ποτήρι, 250 cc)
L159	ΜΗ ΑΛΚΟΟΛΟΥΧΑ ΠΟΤΑ	Φρέσκος χυμός πορτοκαλιού (1 μικρό ποτήρι, 125 cc)
L160	ΜΗ ΑΛΚΟΟΛΟΥΧΑ ΠΟΤΑ	Φυσικοί χυμοί άλλων φρούτων (1 ποτήρι, 200 cc)
L161	ΜΗ ΑΛΚΟΟΛΟΥΧΑ ΠΟΤΑ	Χυμός φρούτων εμφιαλωμένος (1 ποτήρι, 200 cc)
L162	ΜΗ ΑΛΚΟΟΛΟΥΧΑ ΠΟΤΑ	Λεμονάδες, τόνικ κ.λπ. (1 μπουκάλι, 200 cc)
L163	ΜΗ ΑΛΚΟΟΛΟΥΧΑ ΠΟΤΑ	Χυμός σταφυλιού (100 cc)
L164	ΜΗ ΑΛΚΟΟΛΟΥΧΑ ΠΟΤΑ	Αναψυκτικά κόλα, πορτοκάλι, λεμόνι (π.χ. Coca-Cola, Fanta) (1 τεμάχιο, 250 cc)
L165	ΜΗ ΑΛΚΟΟΛΟΥΧΑ ΠΟΤΑ	Αναψυκτικά κόλα χωρίς ζάχαρη, πορτοκάλι, λεμόνι (π.χ. Coca-Cola ή Pepsi Light) (1 τεμάχιο, 250 cc)
L166	ΜΗ ΑΛΚΟΟΛΟΥΧΑ ΠΟΤΑ	Ενεργειακά ποτά όπως Monster, RedBull (1 τεμάχιο, 330 cc)
L167	ΜΗ ΑΛΚΟΟΛΟΥΧΑ ΠΟΤΑ	Καφές (1 φλιτζάνι, 50 cc)
L168	ΜΗ ΑΛΚΟΟΛΟΥΧΑ ΠΟΤΑ	Ντεκαφεϊνέ καφές (1 φλιτζάνι, 50 cc)
L169	ΜΗ ΑΛΚΟΟΛΟΥΧΑ ΠΟΤΑ	Τσάι (1 φλιτζάνι, 50 cc)
L170	ΜΗ ΑΛΚΟΟΛΟΥΧΑ ΠΟΤΑ	Άλλες εγχύσεις (1 φλιτζάνι, 50 cc)
M171	ΑΛΚΟΟΛΟΥΧΑ ΠΟΤΑ	Κόκκινο κρασί (1 ποτήρι, 125 cc)
M172	ΑΛΚΟΟΛΟΥΧΑ ΠΟΤΑ	Λευκό κρασί (1 ποτήρι, 125 cc)
M173	ΑΛΚΟΟΛΟΥΧΑ ΠΟΤΑ	Ροζέ κρασί (1 ποτήρι, 125 cc)
M174	ΑΛΚΟΟΛΟΥΧΑ ΠΟΤΑ	Κάβα ή σαμπάνια (1 ποτήρι, 100 cc)
M175	ΑΛΚΟΟΛΟΥΧΑ ΠΟΤΑ	Ξηρά κρασιά, Χερέθ, βερμούτ (1 ποτήρι, 50 cc)
M176	ΑΛΚΟΟΛΟΥΧΑ ΠΟΤΑ	Μηλίτης ή κρασί από μήλα (1 ποτήρι, 125 cc)
M177	ΑΛΚΟΟΛΟΥΧΑ ΠΟΤΑ	Μπύρα (1 κουτάκι ή 1/5 μπουκάλι, 200 cc)
M178	ΑΛΚΟΟΛΟΥΧΑ ΠΟΤΑ	Μαύρη ή τοστιέρα μπύρα (1 κουτάκι ή μπουκάλι 1/5, 200 cc)
M179	ΑΛΚΟΟΛΟΥΧΑ ΠΟΤΑ	Μπύρα χωρίς αλκοόλ (1 κουτάκι ή μπουκάλι 1/5, 200 cc)
M180	ΑΛΚΟΟΛΟΥΧΑ ΠΟΤΑ	Λικέρ (20-25º): λικέρ φρούτων (μήλο) (1 ποτήρι, 50 cc)
M181	ΑΛΚΟΟΛΟΥΧΑ ΠΟΤΑ	Αποστάγματα: Μπράντυ, τζιν, ρούμι, ουίσκι, βότκα, ποτά 40º (1 ποτήρι, 50 cc)
M182	ΑΛΚΟΟΛΟΥΧΑ ΠΟΤΑ	Κρεμώδη λικέρ (20-25º) (1 ποτήρι, 50 cc)
N183	ΔΙΑΦΟΡΑ	Κροκέτες, λουκουμάδες, ζυμαρικά, πίτες (120g)
N184	ΔΙΑΦΟΡΑ	Εμπορικές σούπες και κρέμες (1 μπολ, 200cc)
N185	ΔΙΑΦΟΡΑ	Τηγανητή σάλτσα ντομάτας (1/2 ποτήρι, 100cc)
N186	ΔΙΑΦΟΡΑ	Μουστάρδα (1 κουταλάκι γλυκού, 10g)
N187	ΔΙΑΦΟΡΑ	Μαγιονέζα (1 κουταλιά της σούπας, 20g)
N188	ΔΙΑΦΟΡΑ	Κέτσαπ (1 κουταλάκι, 10g)
N189	ΔΙΑΦΟΡΑ	Άλλες σάλτσες όπως σάλτσα γιαουρτιού, μπάρμπεκιου (10g)
N190	ΔΙΑΦΟΡΑ	Σάλτσα σόγιας (5ml)
N191	ΔΙΑΦΟΡΑ	Ξύδι και βαλσάμικο ξύδι (1 κουταλάκι, 10g)
N192	ΔΙΑΦΟΡΑ	Καυτερή σάλτσα, ταμπάσκο (μια πρέζα, 3g)
N193	ΔΙΑΦΟΡΑ	Αλάτι (μια πρέζα, 3g)
N194	ΔΙΑΦΟΡΑ	Φύκια (15g)
N195	ΔΙΑΦΟΡΑ	Μαρμελάδες (1 κουταλάκι, 10g)
N196	ΔΙΑΦΟΡΑ	Μέλι (1 κουταλάκι, 10g)
N197	ΔΙΑΦΟΡΑ	Ζάχαρη και σιρόπια (1 κουταλάκι, 5g)
N198	ΔΙΑΦΟΡΑ	Καραμέλες, γλυκά (30g)
N199	ΔΙΑΦΟΡΑ	Τσίχλες (1-2 τεμάχια, 8g)
N200	ΔΙΑΦΟΡΑ	Σνακ: ποπ κορν, Ντορίτος, κ.λπ. (1 σακουλάκι, 50g)
		Ερωτηματολόγια για τις διατροφικές συνήθειες
		Τι είδους νερό πίνετε;
		o Εμφιαλωμένο
		o Βρύσης
		o Άλλο
		Καταναλώνετε τακτικά βιολογικά προϊόντα;
		□ Όχι
		□ Φρούτα
		□ Λαχανικά
		□ Έλαια
		□ Όσπρια
		□ Κρέας
		□ Αυγά
		□ Γάλα και γαλακτοκομικά προϊόντα
		□ Ρύζι και ζυμαρικά
		□ Δημητριακά
		□ Ξηροί καρποί
		□ Ψάρια και οστρακοειδή
		□ Άλλο
		Δηλώστε ποια μέθοδο μαγειρέματος χρησιμοποιείτε συχνότερα για τα παρακάτω τρόφιμα	Στο γκριλ	Ψητό	Στα κάρβουνα	Βραστό	Στο φούρνο	Τηγανητό	Στην κατσαρόλα	Στον ατμό
		Πώς τρώτε πιο συχνά το κρέας;
		Πώς τρώτε πιο συχνά το ψάρι;
		Πώς τρώτε πιο συχνά τα λαχανικά;
		Πώς τρώτε πιο συχνά τις πατάτες
		Πόσο συχνά τρώτε φρυγανιά;
		o Καθημερινά 5-6 φορές την εβδομάδα
		o 2-4 φορές την εβδομάδα
		o 1 φορά την εβδομάδα
		o Λιγότερο από 1 φορά την εβδομάδα
		o Δεν καταναλώνω
		Τι είδους λίπος ή έλαιο χρησιμοποιείτε συνήθως για μαγείρεμα;
		o Βούτυρο
		o Ελαιόλαδο
		o Ηλιέλαιο
		o Άλλο φυτικό έλαιο
		o Λαρδί
		o Άλλο
		Πώς αγοράζετε συνήθως τα περισσότερα προϊόντα σας;
		o Φρέσκα
		o Ψυγείου
		o Κατεψυγμένα
		o Υπερκατεψυγμένα
		Από πού αγοράζετε συνήθως τα τρόφιμά σας;
		o Μεγάλες υπεραγορές
		o Τοπικά καταστήματα
		o Λαϊκή αγορά
		o Ανάλογα με το προϊόν
		o Διαδικτυακά
		Πώς αγοράζετε συνήθως τα τρόφιμά σας;
		o Αγοράζετε εσείς προσωπικά
		o Αγοράζει κάποιος άλλος
		Πόσο συχνά προσθέτατε αλάτι στο φαγητό κατά το μαγείρεμα;
		o Πάντα
		o Συνήθως
		o Μερικές φορές
		o Σπάνια
		o Ποτέ
		Πόσο συχνά προσθέτατε αλάτι σε οποιοδήποτε φαγητό στο τραπέζι;
		o Πάντα
		o Συνήθως
		o Μερικές φορές
		o Σπάνια
		o Ποτέ
		Χρησιμοποιούσατε τακτικά υποκατάστατο αλατιού;
		o Ναι
		o Όχι
		Προσθέτετε συνήθως ζάχαρη ή γλυκαντικά στα τρόφιμα;
		o Ναι
		o Όχι
		Τι είδους γλυκαντικά χρησιμοποιείτε πιο συχνά;
		o Ζάχαρη
		o Σακχαρίνη
		o Μέλι
		o Σιρόπι
		o Στέβια
		o Άλλο

## Sheet: GE
	Wir möchten gerne Ihre Essgewohnheiten charakterisieren. Diese Umfrage wird uns helfen, mehr über die Ernährung zu erfahren, der Sie IM LETZTEN MONAT regelmäßig gefolgt sind. Ihre Antworten sind sehr wertvoll, daher bitten wir um Ihre volle Aufmerksamkeit und Mitarbeit. Bitte geben Sie an (indem Sie ein X in das entsprechende Kästchen setzen), wie oft Sie die verschiedenen Lebensmittel konsumiert…		Zum Beispiel sollten Sie bei Eiern sowohl berücksichtigen, wenn Sie diese alleine essen (z.B. gebraten oder gekocht), als auch wenn sie anderen Gerichten hinzugefügt oder mit ihnen vermischt werden. Wenn Sie in den letzten anderthalb Monaten jeden zweiten Tag ein Omelett mit 2 Eiern gegessen haben, sollten Sie „1 pro Tag“ oder „5-6 pro Woche“ ankreuzen. Berücksichtigen Sie jedoch nicht die Eier, …
			Häufigkeit
CODE	LEBENSMITTELGRUPPEN	LEBENSMITTEL	Nie oder selten	1-3 x pro Monat	1 x pro Woche	2-4 x pro Woche	5-6 x pro Woche	1 x pro Tag	2-3 x pro Tag	4-6 x pro Tag	+6 x pro Tag
A1	GEMÜSE	Mangold, Spinat (150g)
A2	GEMÜSE	Kopfsalat, Endivien, Eskariol (100g)
A3	GEMÜSE	Rohe Tomate (1 Stück, 150g)
A4	GEMÜSE	Karotte (100g)
A5	GEMÜSE	Aubergine (200g)
A6	GEMÜSE	Kohl, Grünkohl (200g)
A7	GEMÜSE	Blumenkohl, Brokkoli (200g)
A8	GEMÜSE	Zucchini, Gurke (200g)
A9	GEMÜSE	Kürbis (100g)
A10	GEMÜSE	Spargel (150g)
A11	GEMÜSE	Grüne Bohnen (200g)
A12	GEMÜSE	Steckrübe, Weiße Rübe (120-150g)
A13	GEMÜSE	Paprika (150g)
A14	GEMÜSE	Rote Bete (50g)
A15	GEMÜSE	Pilze, Pfifferlinge (200g)
A16	GEMÜSE	Zwiebel (halbe Einheit, 50g)
A17	GEMÜSE	Knoblauch (1 Zehe, 5g)
A18	GEMÜSE	Andere Gemüsesorten (Artischocke, Lauch, Kardone, Sellerie...) (150g)
A19	GEMÜSE	Gemüsesaft oder ähnliches wie Gazpacho, Salmorejo, etc. (1 Tasse, 200 ml)
A20	GEMÜSE	Sauerkraut und fermentiertes oder eingelegtes Gemüse (100g)
B21	KNOLLENGEWÄCHSE	Gebackene oder gekochte Kartoffeln (200g)
B22	KNOLLENGEWÄCHSE	Hausgemachte Pommes frites (1 Portion, 150g)
B23	KNOLLENGEWÄCHSE	Kauf-Pommes frites (50g)
B24	KNOLLENGEWÄCHSE	Maniok, Süßkartoffel, etc. (200g)
C25	OBST	Apfel, Birne (1 Stück, 200g)
C26	OBST	Banane (1 Stück, 160g)
C27	OBST	Orange (1 Stück, 200g)
C28	OBST	Mandarinen (2 Stück, 120g), Grapefruit (1 Stück, 200g), Zitrone (2 Stück, 200g)
C29	OBST	Erdbeeren (6 Stück, 100g)
C30	OBST	Kiwi (1 Stück, 100g)
C31	OBST	Kirschen, Sauerkirschen, Pflaumen oder Dörrpflaumen (8-10 Stück, 80g)
C32	OBST	Pfirsich und Nektarine (200g), Aprikose (150g)
C33	OBST	Granatapfel (1 mittlere Einheit, 250g)
C34	OBST	Feigen (120g), Kaki (200g)
C35	OBST	Weintrauben (1 mittlere Traube, 200g)
C36	OBST	Wassermelone (1 Scheibe, 200-250g)
C37	OBST	Melone, Cantaloupe (1 Scheibe, 200-250g)
C38	OBST	Ananas (1 Scheibe, 150g)
C39	OBST	Tropische Früchte wie Mango, Papaya, etc. (1/2 Stück, 150g)
C40	OBST	Brombeeren, Heidelbeeren, Himbeeren (50g)
C41	OBST	Datteln, getrocknete Feigen, getrocknete Pflaumen (1 Handvoll, 30g)
C42	OBST	Avocado, Kokosnuss (1 mittlere Einheit, 200g)
C43	OBST	Oliven (15 kleine Einheiten, 50g)
C44	OBST	Obst in Sirup oder Saft (2 Stück, 100g)
D45	NÜSSE UND GEWÜRZE	Mandeln (30g geschält)
D46	NÜSSE UND GEWÜRZE	Cashewnüsse, Haselnüsse, Pinienkerne, Maronen (30g geschält)
D47	NÜSSE UND GEWÜRZE	Erdnüsse (30g geschält)
D48	NÜSSE UND GEWÜRZE	Walnüsse (30g geschält)
D49	NÜSSE UND GEWÜRZE	Samen, Pistazien (30g geschält)
D50	NÜSSE UND GEWÜRZE	Zimt, Pfefferminze, Minze, Vanille, etc. (eine Prise, 3g trocken)
D51	NÜSSE UND GEWÜRZE	Petersilie, Thymian, Rosmarin, Lorbeerblatt, Oregano, Basilikum, etc. (eine Prise, 3g trocken)
D52	NÜSSE UND GEWÜRZE	Paprika, Curry, Kreuzkümmel (eine Prise, 3g trocken)
D53	NÜSSE UND GEWÜRZE	Safran, Nelken (eine Prise, 3g trocken)
D54	NÜSSE UND GEWÜRZE	Ingwer (eine Prise, 3g trocken)
D55	NÜSSE UND GEWÜRZE	Pfeffer (eine Prise, 3g trocken)
D56	NÜSSE UND GEWÜRZE	Kurkuma (eine Prise, 3g trocken)
E57	HÜLSENFRÜCHTE	Bohnen (rot, weiß oder schwarz) (1 Teller, 150g gekocht)
E58	HÜLSENFRÜCHTE	Kichererbsen (1 Teller, 150g gekocht)
E59	HÜLSENFRÜCHTE	Erbsen, Saubohnen (1 Teller, 150g gekocht)
E60	HÜLSENFRÜCHTE	Linsen (1 Teller, 150g gekocht)
E61	HÜLSENFRÜCHTE	Sojabohnen (1 Teller, 150g gekocht)
E62	HÜLSENFRÜCHTE	Tofu oder ähnliche Sojaprodukte (1 Portion, 100g)
F63	GETREIDE	Weißbrot, Toastbrot (3 Scheiben, 60g)
F64	GETREIDE	Vollkornbrot, Vollkorntoast (3 Scheiben, 60g)
F65	GETREIDE	Schwarzbrot, Roggenbrot, Saatenbrot (3 Scheiben, 60g)
F66	GETREIDE	Pitabrot, Taco, andere (60g)
F67	GETREIDE	Cracker (1 Stück, 20g), Grissini (6-8 Stück, 15g)
F68	GETREIDE	Maisbrote wie Arepas (60g)
F69	GETREIDE	Couscous (80g roh)
F70	GETREIDE	Weiße Nudeln: Nudeln, Makkaroni, Spaghetti, andere (60g roh)
F71	GETREIDE	Vollkornnudeln (60g roh)
F72	GETREIDE	Weißer Reis (60g roh)
F73	GETREIDE	Brauner Reis (60g roh)
F74	GETREIDE	Gekochter Mais (1 kleine Dose, 82g)
F75	GETREIDE	Frühstücksflocken (30g)
F76	GETREIDE	Vollkornflocken: Müsli, Haferflocken, All-Bran (30g)
F77	GETREIDE	Pizza oder ähnliches (1 Portion, 200g)
F78	GETREIDE	Blätterteig, Filo-Teig (1 Portion, 200g)
G79	MILCHPRODUKTE UND ERSATZPRODUKTE	Vollmilch (1 Tasse, 200 ml)
G80	MILCHPRODUKTE UND ERSATZPRODUKTE	Halbfettmilch (1 Tasse, 200 ml)
G81	MILCHPRODUKTE UND ERSATZPRODUKTE	Magermilch (1 Tasse, 200 ml)
G82	MILCHPRODUKTE UND ERSATZPRODUKTE	Sojamilch (1 Tasse, 200 ml)
G83	MILCHPRODUKTE UND ERSATZPRODUKTE	Pflanzliche Getränke, Mandeln, Reis, etc. (1 Tasse, 200 ml)
G84	MILCHPRODUKTE UND ERSATZPRODUKTE	Milchshakes (1 Tasse, 200 ml)
G85	MILCHPRODUKTE UND ERSATZPRODUKTE	Voll- oder griechischer Joghurt (1 Stück, 125g)
G86	MILCHPRODUKTE UND ERSATZPRODUKTE	Magerjoghurt (1 Stück, 125g)
G87	MILCHPRODUKTE UND ERSATZPRODUKTE	Andere Joghurtsorten (1 Stück, 125g)
G88	MILCHPRODUKTE UND ERSATZPRODUKTE	Kefir, Yakult, fermentierte Milchprodukte (75g)
G89	MILCHPRODUKTE UND ERSATZPRODUKTE	Hüttenkäse oder Quark (1/2 Tasse, 100g)
G90	MILCHPRODUKTE UND ERSATZPRODUKTE	Käseportionen oder Frischkäse (1 Portion, 25g)
G91	MILCHPRODUKTE UND ERSATZPRODUKTE	Hart-, Halbhartkäse (Manchego, Emmental...) (50g)
G92	MILCHPRODUKTE UND ERSATZPRODUKTE	Weißer oder frischer Käse (Burgos, Ziegenkäse...) (50g)
G93	MILCHPRODUKTE UND ERSATZPRODUKTE	Sahne (1/2 Tasse, 100 ml)
G94	MILCHPRODUKTE UND ERSATZPRODUKTE	Kondensmilch (1 Teelöffel, 10g)
G95	MILCHPRODUKTE UND ERSATZPRODUKTE	Trockenmilchpulver (15g)
G96	MILCHPRODUKTE UND ERSATZPRODUKTE	Vanillepudding, Flan, Pudding (1 Stück, 130 ml)
G97	MILCHPRODUKTE UND ERSATZPRODUKTE	Eis (1 Tüte, Becher oder Kugel, 100g)
G98	MILCHPRODUKTE UND ERSATZPRODUKTE	Proteinshakes (1 Tasse, 200 ml)
H99	ÖLE UND FETTE	Olivenöl (1 Esslöffel, 10g)
H100	ÖLE UND FETTE	Natives Olivenöl extra (1 Esslöffel, 10g)
H101	ÖLE UND FETTE	Sonnenblumenöl (1 Esslöffel, 10g)
H102	ÖLE UND FETTE	Maisöl (1 Esslöffel, 10g)
H103	ÖLE UND FETTE	Sojaöl (1 Esslöffel, 10g)
H104	ÖLE UND FETTE	Andere pflanzliche Öle (1 Esslöffel, 10g)
H105	ÖLE UND FETTE	Margarine (1 Portion, 10g)
H106	ÖLE UND FETTE	Butter (1 Portion, 10g)
H107	ÖLE UND FETTE	Schmalz (10g)
H108	ÖLE UND FETTE	Fischöl (10g)
I109	EIER, FLEISCH UND DERIVATE	Hühnereier (1 Stück, 60g)
I110	EIER, FLEISCH UND DERIVATE	Wachteleier (5-6 Stück, 60g)
I111	EIER, FLEISCH UND DERIVATE	Hähnchen (1 Portion oder Stück, 150g)
I112	EIER, FLEISCH UND DERIVATE	Pute (1 Portion oder Stück, 150g)
I113	EIER, FLEISCH UND DERIVATE	Schweinefleisch (1 Portion, 120g)
I114	EIER, FLEISCH UND DERIVATE	Lammfleisch (1 Portion, 100g)
I115	EIER, FLEISCH UND DERIVATE	Rind- oder Kalbfleisch (1 Portion, 180g)
I116	EIER, FLEISCH UND DERIVATE	Wildfleisch: Kaninchen, Wildschwein, Hirsch (1 Portion, 150g)
I117	EIER, FLEISCH UND DERIVATE	Wildgeflügel: Wachtel, Rebhuhn, Ente (1 Portion, 150g)
I118	EIER, FLEISCH UND DERIVATE	Leber (Rind, Schwein, Hähnchen) (1 Portion, 100g)
I119	EIER, FLEISCH UND DERIVATE	Sonstige Innereien (Gehirn, Nieren, Bries) (1 Portion, 100g)
I120	EIER, FLEISCH UND DERIVATE	Amphibien- oder Reptilienfleisch (1 Portion, 80g)
I121	EIER, FLEISCH UND DERIVATE	Hamburger (1 Stück, 100g), Fleischbällchen (3 Stück, 100g)
I122	EIER, FLEISCH UND DERIVATE	Rohschinken (1 Scheibe, 30g)
I123	EIER, FLEISCH UND DERIVATE	Kochschinken (1 Scheibe, 30g)
I124	EIER, FLEISCH UND DERIVATE	Speck (50g)
I125	EIER, FLEISCH UND DERIVATE	Würste (50g)
I126	EIER, FLEISCH UND DERIVATE	Verarbeitete Fleischwaren (Chorizo, Blutwurst, Mortadella) (30g)
I127	EIER, FLEISCH UND DERIVATE	Pasteten, Foie Gras (25g)
I128	EIER, FLEISCH UND DERIVATE	Schnecken, Grillen, andere Insekten (20g)
J129	FISCH, MEERESFRÜCHTE UND KRUSTENTIERE	Weißfisch: Seehecht, Scholle, Dorade, Rotbarbe (1 Teller oder Portion, 120-180g)
J130	FISCH, MEERESFRÜCHTE UND KRUSTENTIERE	Lachs (1 Teller oder Portion, 150-180g)
J131	FISCH, MEERESFRÜCHTE UND KRUSTENTIERE	Frischer Thunfisch oder Bonito (1 Teller oder Portion, 150-180g)
J132	FISCH, MEERESFRÜCHTE UND KRUSTENTIERE	Sonstige große Fettfische: Schwertfisch, Zackenbarsch, Kaiserfisch, Makrele (1 Teller oder Portion, 120-180g)
J133	FISCH, MEERESFRÜCHTE UND KRUSTENTIERE	Kleine Fettfische: Sardine, Makrele, Anchovis (1 Teller oder Portion, 120-180g)
J134	FISCH, MEERESFRÜCHTE UND KRUSTENTIERE	Gesalzener Fisch: Kabeljau, Wolfsbarsch, Bonito (1 Portion, 120-180g)
J135	FISCH, MEERESFRÜCHTE UND KRUSTENTIERE	Dosenfisch (1 kleine Dose oder 1/2 normale Dose, 50g)
J136	FISCH, MEERESFRÜCHTE UND KRUSTENTIERE	Räucherfisch: Anchovis, Lachs (1/2 Portion, 50g)
J137	FISCH, MEERESFRÜCHTE UND KRUSTENTIERE	Krustentiere: Garnelen, Shrimps, Krebse, etc. (4-5 Stück, 200g)
J138	FISCH, MEERESFRÜCHTE UND KRUSTENTIERE	Tintenfisch, Oktopus, Sepia (1 Portion, 200g)
J139	FISCH, MEERESFRÜCHTE UND KRUSTENTIERE	Schalentiere: Austern, Muscheln, Miesmuscheln und Ähnliche (6 Stück, 70g)
J140	FISCH, MEERESFRÜCHTE UND KRUSTENTIERE	Verarbeiteter Fisch: Surimi, Kroketten, Krabbensticks, Gulas, etc. (1 Teller oder Portion, 100-120g)
J141	FISCH, MEERESFRÜCHTE UND KRUSTENTIERE	Kaviar, Fischrogen (30g)
J142	FISCH, MEERESFRÜCHTE UND KRUSTENTIERE	Sushi (Makis und Nigiris) (50g)
K143	GEBÄCK	Weizenplätzchen (4-6 Stück, 50g)
K144	GEBÄCK	Vollkornplätzchen (4-6 Stück, 50g)
K145	GEBÄCK	Schokoladenplätzchen (4 Stück, 50g)
K146	GEBÄCK	Hausgemachte Kuchen, Gebäck und Kekse (1 Stück, 50g)
K147	GEBÄCK	Croissant, Teegebäck oder andere industrielle Backwaren (1 Stück oder Portion, 50g)
K148	GEBÄCK	Donuts (1 Stück, 50g)
K149	GEBÄCK	Muffins (1-2 Stück, 40g)
K150	GEBÄCK	Schokoladenprodukte und Ähnliches (1 Stück, 50g)
K151	GEBÄCK	Churros und Ähnliches (1 Portion, 100g)
K152	GEBÄCK	Weihnachtssüßigkeiten wie Marzipan (50g)
K153	GEBÄCK	Milchschokolade (30g)
K154	GEBÄCK	Dunkle Schokolade (30g)
K155	GEBÄCK	Kakaopulver - gesüßter löslicher Kakao (1 Löffel, 5g)
K156	GEBÄCK	Schokoladencreme, Nutella (15g)
L157	ALKOHOLFREIE GETRÄNKE	Wasser (1 Glas, 250 ml)
L158	ALKOHOLFREIE GETRÄNKE	Mineralwasser (1 Glas, 250 ml)
L159	ALKOHOLFREIE GETRÄNKE	Frischer Orangensaft (1 kleines Glas, 125 ml)
L160	ALKOHOLFREIE GETRÄNKE	Natürliche Säfte anderer Früchte (1 Glas, 200 ml)
L161	ALKOHOLFREIE GETRÄNKE	Flaschensäfte (1 Glas, 200 ml)
L162	ALKOHOLFREIE GETRÄNKE	Limonaden, Tonic, etc. (1 Flasche, 200 ml)
L163	ALKOHOLFREIE GETRÄNKE	Traubensaft (100 ml)
L164	ALKOHOLFREIE GETRÄNKE	Cola-Softdrinks, Orange, Zitrone (z.B. Coca-Cola, Fanta) (1 Einheit, 250 ml)
L165	ALKOHOLFREIE GETRÄNKE	Cola-Softdrinks ohne Zucker, Orange, Zitrone (z.B. Coca-Cola oder Pepsi Light) (1 Einheit, 250 ml)
L166	ALKOHOLFREIE GETRÄNKE	Energydrinks wie Monster, RedBull (1 Einheit, 330 ml)
L167	ALKOHOLFREIE GETRÄNKE	Kaffee (1 Tasse, 50 ml)
L168	ALKOHOLFREIE GETRÄNKE	Koffeinfreier Kaffee (1 Tasse, 50 ml)
L169	ALKOHOLFREIE GETRÄNKE	Tee (1 Tasse, 50 ml)
L170	ALKOHOLFREIE GETRÄNKE	Andere Kräutertees (1 Tasse, 50 ml)
M171	ALKOHOLISCHE GETRÄNKE	Rotwein (1 Glas, 125 ml)
M172	ALKOHOLISCHE GETRÄNKE	Weißwein (1 Glas, 125 ml)
M173	ALKOHOLISCHE GETRÄNKE	Roséwein (1 Glas, 125 ml)
M174	ALKOHOLISCHE GETRÄNKE	Cava oder Champagner (1 Glas, 100 ml)
M175	ALKOHOLISCHE GETRÄNKE	Trockene Weine, Sherry, Wermut (1 Glas, 50 ml)
M176	ALKOHOLISCHE GETRÄNKE	Cider oder Apfelwein (1 Glas, 125 ml)
M177	ALKOHOLISCHE GETRÄNKE	Bier (1 Dose oder 1/5 Flasche, 200 ml)
M178	ALKOHOLISCHE GETRÄNKE	Schwarzes oder getoastetes Bier (1 Dose oder 1/5 Flasche, 200 ml)
M179	ALKOHOLISCHE GETRÄNKE	Alkoholfreies Bier (1 Dose oder 1/5 Flasche, 200 ml)
M180	ALKOHOLISCHE GETRÄNKE	Liköre (20-25º): Fruchtliköre (Apfel) (1 Glas, 50 ml)
M181	ALKOHOLISCHE GETRÄNKE	Spirituosen: Brandy, Gin, Rum, Whisky, Wodka, Spirituosen 40º (1 Glas, 50 ml)
M182	ALKOHOLISCHE GETRÄNKE	Likörcremes (20-25º) (1 Glas, 50 ml)
N183	VERSCHIEDENES	Kroketten, Krapfen, Teigtaschen, Pasteten (120g)
N184	VERSCHIEDENES	Fertigsuppen und -cremes (1 Schüssel, 200 ml)
N185	VERSCHIEDENES	Frittierte Tomatensauce (1/2 Tasse, 100 ml)
N186	VERSCHIEDENES	Senf (1 Dessertlöffel, 10g)
N187	VERSCHIEDENES	Mayonnaise (1 Esslöffel, 20g)
N188	VERSCHIEDENES	Ketchup (1 Teelöffel, 10g)
N189	VERSCHIEDENES	Andere Soßen wie Joghurtsauce, Barbecuesauce (10g)
N190	VERSCHIEDENES	Sojasauce (5 ml)
N191	VERSCHIEDENES	Essig und Balsamico-Essig (1 Teelöffel, 10g)
N192	VERSCHIEDENES	Scharfe Soße, Chili, Tabasco (eine Prise, 3g)
N193	VERSCHIEDENES	Salz (eine Prise, 3g)
N194	VERSCHIEDENES	Algen (15g)
N195	VERSCHIEDENES	Marmeladen (1 Teelöffel, 10g)
N196	VERSCHIEDENES	Honig (1 Teelöffel, 10g)
N197	VERSCHIEDENES	Zucker und Sirupe (1 Teelöffel, 5g)
N198	VERSCHIEDENES	Bonbons, Süßigkeiten (30g)
N199	VERSCHIEDENES	Kaugummi (1-2 Stück, 8g)
N200	VERSCHIEDENES	Snacks: Popcorn, Doritos, etc. (1 Tüte, 50g)
		Fragebögen zu Ernährungsgewohnheiten
		Welches Wasser trinken Sie?
		o Flaschenwasser
		o Leitungswasser
		o Anderes
		Konsumieren Sie regelmäßig BIO-/Öko-Produkte?
		□ Nein
		□ Obst
		□ Gemüse
		□ Öle
		□ Hülsenfrüchte
		□ Fleisch
		□ Eier
		□ Milch und Milchprodukte
		□ Reis und Nudeln
		□ Getreide
		□ Nüsse
		□ Fisch und Schalentiere
		□ Anderes
		Geben Sie an, welche Kochmethode Sie am häufigsten bei den folgenden Lebensmitteln verwenden:	Gegrillt	Gegrillt (im Ofen)	Geröstet	Gekocht	Gebacken	Frittiert	Gedünstet	Gedämpft
		Wie essen Sie Fleisch am häufigsten?
		Wie essen Sie Fisch am häufigsten?
		Wie essen Sie Gemüse am häufigsten?
		Wie essen Sie Kartoffeln am häufigsten?
		Wie oft essen Sie Toast?
		o Täglich 5-6 Mal pro Woche
		o 2-4 Mal pro Woche
		o 1 Mal pro Woche
		o Weniger als 1 Mal pro Woche
		o Ich esse keinen Toast
		Welche Art von Fett oder Öl verwenden Sie normalerweise zum Kochen?
		o Butter
		o Olivenöl
		o Sonnenblumenöl
		o Anderes Pflanzenöl
		o Schmalz
		o Anderes
		Wie kaufen Sie Ihre Produkte normalerweise?
		o Frisch
		o Gekühlt
		o Gefroren
		o Tiefgefroren
		Wo kaufen Sie Ihre Lebensmittel normalerweise?
		o Große Supermärkte
		o Lokale Geschäfte
		o Markt
		o Je nach Produkt
		o Online
		Wie kaufen Sie Ihre Lebensmittelprodukte normalerweise?
		o Ich kaufe persönlich
		o Eine andere Person kauft für mich
		Wie oft haben Sie Salz beim Kochen zu den Speisen hinzugefügt?
		o Immer
		o Normalerweise
		o Manchmal
		o Selten
		o Nie
		Wie oft haben Sie Salz bei Tisch zu irgendeinem Essen hinzugefügt?
		o Immer
		o Normalerweise
		o Manchmal
		o Selten
		o Nie
		Haben Sie regelmäßig einen Salzersatz verwendet?
		o Ja
		o Nein
		Fügen Sie normalerweise Zucker oder Süßstoffe zu Ihren Lebensmitteln hinzu?
		o Ja
		o Nein
		Welche Süßstoffe verwenden Sie am häufigsten?
		o Zucker
		o Saccharin
		o Honig
		o Sirup
		o Stevia
		o Andere

## Sheet: IT
	Vorremmo cercare di caratterizzare le tue abitudini alimentari. Questo sondaggio ci aiuterà a conoscere meglio la dieta che hai seguito regolarmente DURANTE L'ULTIMO MESE. Le tue risposte saranno molto utili, quindi ti chiediamo la massima attenzione e collaborazione. Ti preghiamo di indicare (mettendo una x nella casella appropriata) quanto spesso hai consumato i diversi alimenti. Ti chiediamo d…		Ad esempio, nel caso delle uova, considera quando le consumi da sole (ad es. fritte o bollite) e quando le aggiungi o le mescoli ad altri piatti. Se negli ultimi mesi hai mangiato una frittata di 2 uova ogni 2 giorni, dovresti segnare "1 al giorno" oppure "5-6 alla settimana". Non dovresti considerare le uova che accompagnano prodotti da forno o dolci. Ti preghiamo di essere il più preciso possib…
			Frequenza
CODICE	GRUPPI ALIMENTARI	ALIMENTO	Mai o quasi mai	1-3 al mese	1 alla settimana	2-4 alla settimana	5-6 alla settimana	1 al giorno	2-3 al giorno	4-6 al giorno	+6 al giorno
A1	VERDURE	Bietole, spinaci (150g)
A2	VERDURE	Lattuga, indivia, scarola (100g)
A3	VERDURE	Pomodoro crudo (1 unità, 150g)
A4	VERDURE	Carota (100g)
A5	VERDURE	Melanzana (200g)
A6	VERDURE	Cavolo, cavolo nero (200g)
A7	VERDURE	Cavolfiore, broccoli (200g)
A8	VERDURE	Zucchina, cetriolo (200g)
A9	VERDURE	Zucca (100g)
A10	VERDURE	Asparagi (150g)
A11	VERDURE	Fagiolini (200g)
A12	VERDURE	Rapa, cavolo navone (120-150g)
A13	VERDURE	Peperoni (150g)
A14	VERDURE	Barbabietola (50g)
A15	VERDURE	Funghi, finferli (200g)
A16	VERDURE	Cipolla (mezza unità, 50g)
A17	VERDURE	Aglio (1 spicchio, 5g)
A18	VERDURE	Altre verdure (carciofo, porro, cardo, sedano...) (150g)
A19	VERDURE	Succo di verdura o simile come gazpacho, salmorejo, ecc. (1 bicchiere, 200ml)
A20	VERDURE	Crauti e verdure fermentate o sott'aceto (100g)
B21	TUBERI	Patate al forno o bollite (200g)
B22	TUBERI	Patatine fritte fatte in casa (1 porzione, 150g)
B23	TUBERI	Patatine fritte commerciali (50g)
B24	TUBERI	Manioca, patata dolce, ecc. (200g)
C25	FRUTTA	Mela, pera (1 pezzo, 200g)
C26	FRUTTA	Banana (1 pezzo, 160g)
C27	FRUTTA	Arancia (1 pezzo, 200g)
C28	FRUTTA	Mandarini (2 pezzi, 120g), pompelmo (1 pezzo, 200g), limone (2 pezzi, 200g)
C29	FRUTTA	Fragole (6 pezzi, 100g)
C30	FRUTTA	Kiwi (1 pezzo, 100g)
C31	FRUTTA	Ciliegie, visciole, susine o prugne secche (8-10 pezzi, 80g)
C32	FRUTTA	Pesca e nettarina (200g), albicocca (150g)
C33	FRUTTA	Melagrana (1 unità media, 250g)
C34	FRUTTA	Fichi (120g), cachi (200g)
C35	FRUTTA	Uva (1 grappolo medio, 200g)
C36	FRUTTA	Anguria (1 fetta, 200-250g)
C37	FRUTTA	Melone, melone cantalupo (1 fetta, 200-250g)
C38	FRUTTA	Ananas (1 fetta, 150g)
C39	FRUTTA	Frutti tropicali come mango, papaya, ecc. (1/2 pezzo, 150g)
C40	FRUTTA	More, mirtilli, lamponi (50g)
C41	FRUTTA	Datteri, fichi secchi, prugne secche (1 manciata, 30g)
C42	FRUTTA	Avocado, cocco (1 unità media, 200g)
C43	FRUTTA	Olive (15 piccole unità, 50g)
C44	FRUTTA	Frutta in sciroppo o succo (2 pezzi, 100g)
D45	FRUTTA SECCA E SPEZIE	Mandorle (30g sbucciate)
D46	FRUTTA SECCA E SPEZIE	Anacardi, nocciole, pinoli, castagne (30g sbucciate)
D47	FRUTTA SECCA E SPEZIE	Arachidi (30g sgusciate)
D48	FRUTTA SECCA E SPEZIE	Noci (30g sbucciate)
D49	FRUTTA SECCA E SPEZIE	Semi, pistacchi (30g sbucciati)
D50	FRUTTA SECCA E SPEZIE	Cannella, menta piperita, menta, vaniglia, ecc. (un pizzico, 3g secco)
D51	FRUTTA SECCA E SPEZIE	Prezzemolo, timo, rosmarino, alloro, origano, basilico, ecc. (un pizzico, 3g secco)
D52	FRUTTA SECCA E SPEZIE	Paprika, curry, cumino (un pizzico di 3g secco)
D53	FRUTTA SECCA E SPEZIE	Zafferano, chiodi di garofano (un pizzico di 3g secco)
D54	FRUTTA SECCA E SPEZIE	Zenzero (un pizzico di 3g secco)
D55	FRUTTA SECCA E SPEZIE	Pepe (un pizzico di 3g secco)
D56	FRUTTA SECCA E SPEZIE	Curcuma (un pizzico di 3g secco)
E57	LEGUMI	Fagioli (rossi, bianchi o neri) (1 piatto, 150g cotti)
E58	LEGUMI	Ceci (1 piatto, 150g cotti)
E59	LEGUMI	Piselli, fave (1 piatto, 150g cotti)
E60	LEGUMI	Lenticchie (1 piatto, 150g cotti)
E61	LEGUMI	Soia (1 piatto, 150g cotti)
E62	LEGUMI	Tofu o prodotti di soia simili (1 porzione, 100g)
F63	CEREALI	Pane bianco, pane in cassetta (3 fette, 60g)
F64	CEREALI	Pane integrale, pane integrale a fette (3 fette, 60g)
F65	CEREALI	Pane di segale, pane ai semi (3 fette, 60g)
F66	CEREALI	Pane pita, taco, altri (60g)
F67	CEREALI	Cracker (1 pezzo, 20g), grissini (6-8 pezzi, 15g)
F68	CEREALI	Pani di mais come arepas (60g)
F69	CEREALI	Cuscus (80g crudo)
F70	CEREALI	Pasta bianca: spaghetti, maccheroni, noodles, altro (60g crudo)
F71	CEREALI	Pasta integrale (60g crudo)
F72	CEREALI	Riso bianco (60g crudo)
F73	CEREALI	Riso integrale (60g crudo)
F74	CEREALI	Mais bollito (1 lattina piccola, 82g)
F75	CEREALI	Cereali per la colazione (30g)
F76	CEREALI	Cereali integrali: muesli, fiocchi d'avena, all-bran (30g)
F77	CEREALI	Pizza o simile (1 porzione, 200g)
F78	CEREALI	Pasta sfoglia, pasta fillo (1 porzione, 200g)
G79	PRODOTTI LATTIERO-CASEARI E SOSTITUTIVI	Latte intero (1 bicchiere, 200ml)
G80	PRODOTTI LATTIERO-CASEARI E SOSTITUTIVI	Latte parzialmente scremato (1 bicchiere, 200ml)
G81	PRODOTTI LATTIERO-CASEARI E SOSTITUTIVI	Latte scremato (1 bicchiere, 200ml)
G82	PRODOTTI LATTIERO-CASEARI E SOSTITUTIVI	Bevanda di soia (1 bicchiere, 200ml)
G83	PRODOTTI LATTIERO-CASEARI E SOSTITUTIVI	Bevande vegetali, mandorla, riso, ecc. (1 bicchiere, 200ml)
G84	PRODOTTI LATTIERO-CASEARI E SOSTITUTIVI	Frullati di latte (1 bicchiere, 200ml)
G85	PRODOTTI LATTIERO-CASEARI E SOSTITUTIVI	Yogurt intero o greco (1 unità, 125g)
G86	PRODOTTI LATTIERO-CASEARI E SOSTITUTIVI	Yogurt scremato (1 pezzo, 125g)
G87	PRODOTTI LATTIERO-CASEARI E SOSTITUTIVI	Altri tipi di yogurt (1 pezzo, 125g)
G88	PRODOTTI LATTIERO-CASEARI E SOSTITUTIVI	Kefir, yakult, prodotti caseari fermentati (75g)
G89	PRODOTTI LATTIERO-CASEARI E SOSTITUTIVI	Ricotta o cagliata (1/2 tazza, 100g)
G90	PRODOTTI LATTIERO-CASEARI E SOSTITUTIVI	Formaggio a porzioni o formaggio cremoso (1 porzione, 25g)
G91	PRODOTTI LATTIERO-CASEARI E SOSTITUTIVI	Formaggi stagionati, semi-stagionati (Manchego, Emmental...) (50g)
G92	PRODOTTI LATTIERO-CASEARI E SOSTITUTIVI	Formaggio bianco o fresco (Burgos, capra...) (50g)
G93	PRODOTTI LATTIERO-CASEARI E SOSTITUTIVI	Panna (1/2 tazza, 100ml)
G94	PRODOTTI LATTIERO-CASEARI E SOSTITUTIVI	Latte condensato (1 cucchiaino, 10g)
G95	PRODOTTI LATTIERO-CASEARI E SOSTITUTIVI	Latte in polvere (15g)
G96	PRODOTTI LATTIERO-CASEARI E SOSTITUTIVI	Crema pasticcera, flan, budino (1 unità, 130ml)
G97	PRODOTTI LATTIERO-CASEARI E SOSTITUTIVI	Gelato (1 cono, coppetta o pallina, 100g)
G98	PRODOTTI LATTIERO-CASEARI E SOSTITUTIVI	Frullati proteici (1 bicchiere, 200ml)
H99	OLI E GRASSI	Olio d'oliva (1 cucchiaio, 10g)
H100	OLI E GRASSI	Olio extra vergine di oliva (1 cucchiaio, 10g)
H101	OLI E GRASSI	Olio di girasole (1 cucchiaio, 10g)
H102	OLI E GRASSI	Olio di mais (1 cucchiaio, 10g)
H103	OLI E GRASSI	Olio di soia (1 cucchiaio, 10g)
H104	OLI E GRASSI	Altri oli vegetali (1 cucchiaio, 10g)
H105	OLI E GRASSI	Margarina (1 porzione singola, 10g)
H106	OLI E GRASSI	Burro (1 porzione singola, 10g)
H107	OLI E GRASSI	Strutto (10g)
H108	OLI E GRASSI	Olio di pesce (10g)
I109	UOVA, CARNI E DERIVATI	Uova di gallina (1 unità, 60g)
I110	UOVA, CARNI E DERIVATI	Uova di quaglia (5-6 unità, 60g)
I111	UOVA, CARNI E DERIVATI	Pollo (1 porzione o pezzo, 150g)
I112	UOVA, CARNI E DERIVATI	Tacchino (1 porzione o pezzo, 150g)
I113	UOVA, CARNI E DERIVATI	Maiale (1 porzione, 120g)
I114	UOVA, CARNI E DERIVATI	Agnello (1 porzione, 100g)
I115	UOVA, CARNI E DERIVATI	Manzo o vitello (1 porzione, 180g)
I116	UOVA, CARNI E DERIVATI	Carne di selvaggina: coniglio, cinghiale, cervo (1 porzione, 150g)
I117	UOVA, CARNI E DERIVATI	Carne di pollame selvatico: quaglia, pernice, anatra (1 porzione, 150g)
I118	UOVA, CARNI E DERIVATI	Fegato (manzo, maiale, pollo) (1 porzione, 100g)
I119	UOVA, CARNI E DERIVATI	Altre frattaglie (cervello, reni, animelle) (1 porzione, 100g)
I120	UOVA, CARNI E DERIVATI	Carne di anfibi o rettili (1 porzione, 80g)
I121	UOVA, CARNI E DERIVATI	Hamburger (1 pezzo, 100g), polpette (3 pezzi, 100g)
I122	UOVA, CARNI E DERIVATI	Prosciutto stagionato (1 fetta, 30g)
I123	UOVA, CARNI E DERIVATI	Prosciutto (1 fetta, 30g)
I124	UOVA, CARNI E DERIVATI	Pancetta (50g)
I125	UOVA, CARNI E DERIVATI	Salsicce (50g)
I126	UOVA, CARNI E DERIVATI	Carni lavorate (chorizo, sanguinaccio, mortadella) (30g)
I127	UOVA, CARNI E DERIVATI	Pâté, foie gras (25g)
I128	UOVA, CARNI E DERIVATI	Lumache, grilli, altri insetti (20g)
J129	PESCE, FRUTTI DI MARE E CROSTACEI	Pesce bianco: merluzzo, sogliola, orata, triglia (1 piatto o porzione, 120-180g)
J130	PESCE, FRUTTI DI MARE E CROSTACEI	Salmone (1 piatto o porzione, 150-180g)
J131	PESCE, FRUTTI DI MARE E CROSTACEI	Tonno fresco o bonito (1 piatto o porzione, 150-180g)
J132	PESCE, FRUTTI DI MARE E CROSTACEI	Altri grandi pesci grassi: pesce spada, cernia, imperatore, squalo mako (1 piatto o porzione, 120-180g)
J133	PESCE, FRUTTI DI MARE E CROSTACEI	Piccoli pesci grassi: sardine, sgombro, acciughe (1 piatto o porzione, 120-180g)
J134	PESCE, FRUTTI DI MARE E CROSTACEI	Pesce salato: baccalà, spigola, tonnetto striato (1 porzione, 120-180g)
J135	PESCE, FRUTTI DI MARE E CROSTACEI	Pesce in scatola (1 piccola lattina o 1/2 lattina normale, 50g)
J136	PESCE, FRUTTI DI MARE E CROSTACEI	Pesce affumicato: acciughe, salmone (1/2 porzione, 50g)
J137	PESCE, FRUTTI DI MARE E CROSTACEI	Crostacei: gamberetti, scampi, gamberi, ecc. (4-5 pezzi, 200g)
J138	PESCE, FRUTTI DI MARE E CROSTACEI	Calamari, polpo, seppie (1 porzione, 200g)
J139	PESCE, FRUTTI DI MARE E CROSTACEI	Frutti di mare: ostriche, vongole, cozze e simili (6 pezzi, 70g)
J140	PESCE, FRUTTI DI MARE E CROSTACEI	Pesce lavorato: surimi, crocchette, bastoncini di granchio, anguille, ecc. (1 piatto o porzione, 100-120g)
J141	PESCE, FRUTTI DI MARE E CROSTACEI	Caviale, uova di pesce (30g)
J142	PESCE, FRUTTI DI MARE E CROSTACEI	Sushi (makis e nigiris) (50g)
K143	PASTICCERIA	Biscotti di frumento (4-6 unità, 50g)
K144	PASTICCERIA	Biscotti integrali (4-6 unità, 50g)
K145	PASTICCERIA	Biscotti al cioccolato (4 unità, 50g)
K146	PASTICCERIA	Torte fatte in casa, dolci e biscotti (1 pezzo, 50g)
K147	PASTICCERIA	Croissant, biscotti da tè o altre paste industriali commerciali (1 pezzo o porzione, 50g)
K148	PASTICCERIA	Donuts (1 pezzo, 50g)
K149	PASTICCERIA	Muffin (1-2 pezzi, 40g)
K150	PASTICCERIA	Prodotti al cioccolato e simili (1 pezzo, 50g)
K151	PASTICCERIA	Churros e simili (1 porzione, 100g)
K152	PASTICCERIA	Dolci di Natale come marzapane (50g)
K153	PASTICCERIA	Cioccolato al latte (30g)
K154	PASTICCERIA	Cioccolato fondente (30g)
K155	PASTICCERIA	Cacao in polvere - cacao solubile zuccherato (1 cucchiaio, 5g)
K156	PASTICCERIA	Crema al cioccolato, Nutella (15g)
L157	BEVANDE ANALCOLICHE	Acqua (1 bicchiere, 250ml)
L158	BEVANDE ANALCOLICHE	Acqua gassata (1 bicchiere, 250ml)
L159	BEVANDE ANALCOLICHE	Succo di arancia fresca (1 piccolo bicchiere, 125ml)
L160	BEVANDE ANALCOLICHE	Succhi naturali di altri frutti (1 bicchiere, 200ml)
L161	BEVANDE ANALCOLICHE	Succo di frutta in bottiglia (1 bicchiere, 200ml)
L162	BEVANDE ANALCOLICHE	Limonate, tonica, ecc. (1 bottiglia, 200ml)
L163	BEVANDE ANALCOLICHE	Succo d'uva (100ml)
L164	BEVANDE ANALCOLICHE	Bibite gassate alla cola, arancia, limone (ad es. coca-cola, fanta) (1 unità, 250ml)
L165	BEVANDE ANALCOLICHE	Bibite gassate senza zucchero, arancia, limone (ad es. coca-cola o pepsi light) (1 unità, 250ml)
L166	BEVANDE ANALCOLICHE	Bevande energetiche come Monster, RedBull (1 unità, 330ml)
L167	BEVANDE ANALCOLICHE	Caffè (1 tazza, 50ml)
L168	BEVANDE ANALCOLICHE	Caffè decaffeinato (1 tazza, 50ml)
L169	BEVANDE ANALCOLICHE	Tè infuso (1 tazza, 50ml)
L170	BEVANDE ANALCOLICHE	Altre infusioni (1 tazza, 50ml)
M171	BEVANDE ALCOLICHE	Vino rosso (1 bicchiere, 125ml)
M172	BEVANDE ALCOLICHE	Vino bianco (1 bicchiere, 125ml)
M173	BEVANDE ALCOLICHE	Vino rosato (1 bicchiere, 125ml)
M174	BEVANDE ALCOLICHE	Cava o champagne (1 bicchiere, 100ml)
M175	BEVANDE ALCOLICHE	Vini secchi, Jerez, vermut (1 bicchiere, 50ml)
M176	BEVANDE ALCOLICHE	Sidro o vino di mele (1 bicchiere, 125ml)
M177	BEVANDE ALCOLICHE	Birra (1 lattina o 1/5 bottiglia, 200ml)
M178	BEVANDE ALCOLICHE	Birra scura o tostata (1 lattina o bottiglia 1/5, 200ml)
M179	BEVANDE ALCOLICHE	Birra analcolica (1 lattina o bottiglia 1/5, 200ml)
M180	BEVANDE ALCOLICHE	Liquori (20-25º): liquori alla frutta (mela) (1 bicchiere, 50ml)
M181	BEVANDE ALCOLICHE	Superalcolici: Brandy, gin, rum, whisky, vodka, distillati 40º (1 bicchiere, 50ml)
M182	BEVANDE ALCOLICHE	Liquori cremosi (20-25º) (1 bicchiere, 50ml)
N183	VARIE	Crocchette, frittelle, ravioli, empanadas (120g)
N184	VARIE	Zuppe e creme commerciali (1 ciotola, 200ml)
N185	VARIE	Salsa di pomodoro fritta (1/2 tazza, 100ml)
N186	VARIE	Senape (1 cucchiaio da dessert, 10g)
N187	VARIE	Maionese (1 cucchiaio, 20g)
N188	VARIE	Ketchup (1 cucchiaino, 10g)
N189	VARIE	Altre salse come salsa allo yogurt, salsa barbecue (10g)
N190	VARIE	Salsa di soia (5ml)
N191	VARIE	Aceto e aceto balsamico (1 cucchiaino, 10g)
N192	VARIE	Piccante, peperoncino, Tabasco (un pizzico, 3g)
N193	VARIE	Sale (un pizzico, 3g)
N194	VARIE	Alghe (15g)
N195	VARIE	Marmellate (1 cucchiaino, 10g)
N196	VARIE	Miele (1 cucchiaino, 10g)
N197	VARIE	Zucchero e sciroppi (1 cucchiaino, 5g)
N198	VARIE	Caramelle, dolci (30g)
N199	VARIE	Gomma da masticare (1-2 pezzi, 8g)
N200	VARIE	Snack: popcorn, Doritos, ecc. (1 sacchetto, 50g)
		Questionari sulle abitudini alimentari
		Che tipo di acqua bevi?
		o In bottiglia
		o Del rubinetto
		o Altro
		Consumi regolarmente prodotti BIO/biologici?
		□ No
		□ Frutta
		□ Verdura
		□ Oli
		□ Legumi
		□ Carne
		□ Uova
		□ Latte e latticini
		□ Riso e pasta
		□ Cereali
		□ Frutta secca
		□ Pesce e frutti di mare
		□ Altro
		Indica quale metodo di cottura usi più frequentemente per i seguenti alimenti	Grigliata	Broiled	Arrosto	Bollito	Al forno	Fritto	Stufato	Vapore
		Come consumi più frequentemente la carne?
		Come consumi più frequentemente il pesce?
		Come consumi più frequentemente le verdure?
		Come consumi più frequentemente le patate?
		Quanto spesso mangi toast?
		o Giornalmente 5-6 volte a settimana
		o 2-4 volte a settimana
		o 1 volta a settimana
		o Meno di 1 volta a settimana
		o Non consumo
		Che tipo di grasso o olio usi solitamente per cucinare?
		o Burro
		o Olio d’oliva
		o Olio di girasole
		o Altro olio vegetale
		o Strutto
		o Altro
		Come acquisti solitamente la maggior parte dei tuoi prodotti?
		o Freschi
		o Refrigerati
		o Surgelati
		o Ultra surgelati
		Dove acquisti solitamente i tuoi prodotti alimentari?
		o Grandi supermercati
		o Negozi locali
		o Mercato
		o A seconda del prodotto
		o Online
		Come acquisti solitamente i tuoi prodotti alimentari?
		o Li acquisti personalmente
		o Li acquista qualcun altro
		Quanto spesso aggiungi sale al cibo durante la cottura?
		o Sempre
		o Di solito
		o A volte
		o Raramente
		o Mai
		Quanto spesso aggiungi sale a qualsiasi alimento a tavola?
		o Sempre
		o Di solito
		o A volte
		o Raramente
		o Mai
		Utilizzi regolarmente un sostituto del sale?
		o Sì
		o No
		Di solito aggiungi zucchero o dolcificanti agli alimenti?
		o Sì
		o No
		Quali tipi di dolcificanti usi più frequentemente?
		o Zucchero
		o Saccarina
		o Miele
		o Sciroppo
		o Stevia
		o Altro
